# Supplementary material for: 8-Iodo-5,7-dimeth­oxy-4-methyl-2H-chromen-2-one
Source: Acta Crystallogr Sect E Struct Rep Online. 2011 Mar 5;67(Pt 4):o776. doi: 10.1107/S1600536811007549 (PMC3099918; doi:10.1107/S1600536811007549)
Supplement: Supplementary file 1 [file e-67-0o776-sup1.cif]

##############################################################################
###                                                                        ###
###        Electronic paper (Acta Crystallographica Section E)             ###
###                                                                        ###
##############################################################################
#                                                                            #
# This CIF contains the data in a paper accepted for publication in Acta     #
# Crystallographica Section E. It conforms to the requirements of Notes      #
# for Authors for Section E, and has been peer reviewed under the auspices   #
# of the IUCr Commission on Journals.                                        #
#                                                                            #
# Full details of the Crystallographic Information File format               #
# are given in the paper "The Crystallographic Information File (CIF):       #
# a New Standard Archive File for Crystallography" by S. R. Hall, F. H.      #
# Allen and I. D. Brown [Acta Cryst. (1991), A47, 655-685].                  #
#                                                                            #
# The current version of the core CIF dictionary is obtainable from          #
# ftp://ftp.iucr.org/pub/cif_core.dic. The current version number is 2.4.    #
#                                                                            #
# Software is freely available for graphical display of the structure(s) in  #
# this CIF.  For information consult the CIF home page http://www.iucr.org/  #
# cif/home.html                                                              #
#                                                                            #
# This file may be used for bona fide research purposes within the           #
# scientific community so long as proper attribution is given to the journal # 
# article from which it was obtained.                                        #
#                                                                            #
##############################################################################
                                             
data_global
_audit_creation_method     SHELXL-97
_journal_date_recd_electronic     2011-02-07
_journal_date_accepted     2011-02-28
_journal_name_full     'Acta Crystallographica, Section E'
_journal_year     2011
_journal_volume     67
_journal_issue      4
_journal_page_first     o776
_journal_page_last     o776
_journal_paper_category     QO
_journal_coeditor_code     FJ2395
_publ_contact_author_name     'Pedro Silva'
_publ_contact_author_address
; CEMDRX, Physics Department
  University of Coimbra
  P-3004-516 Coimbra
  Portugal
;
_publ_contact_author_email     psidonio@pollux.fis.uc.pt
_publ_contact_author_fax     '351 239829158'
_publ_contact_author_phone     '351 239410652'
_publ_section_title
;
8-Iodo-5,7-dimethoxy-4-methyl-2<i>H</i>-chromen-2-one
;
loop_
    _publ_author_name
    _publ_author_footnote
    _publ_author_address
    'Pereira Silva, P. S.' .
; CEMDRX, Physics Department
  University of Coimbra
  P-3004-516 Coimbra
  Portugal
;
    'Parveen, Mehtab' .
; Department of Chemistry
  Aligarh Muslim University
  Aligarh 202 002
  India
;
    'Ali, Akhtar' .
; Department of Chemistry
  Aligarh Muslim University
  Aligarh 202 002
  India
;
    'Ramos Silva, M.' .
; CEMDRX, Physics Department
  University of Coimbra
  P-3004-516 Coimbra
  Portugal
;
data_I
_chemical_name_systematic
;
8-Iodo-5,7-dimethoxy-4-methyl-2<i>H</i>-chromen-2-one
;
_chemical_name_common     '8-iodo-5,7-dimethoxy-4-methylcoumarin'
_chemical_formula_moiety     'C12 H11 I O4'
_chemical_formula_sum     'C12 H11 I O4'
_chemical_formula_iupac     'C12 H11 I O4'
_chemical_formula_weight     346.11
_chemical_melting_point     523
_symmetry_cell_setting     triclinic
_symmetry_space_group_name_H-M     'P -1'
_symmetry_space_group_name_Hall     '-P 1'
loop_
    _symmetry_equiv_pos_as_xyz
    'x, y, z'
    '-x, -y, -z'
_cell_length_a     7.1103(7)
_cell_length_b     9.5825(10)
_cell_length_c     9.9866(9)
_cell_angle_alpha     109.645(5)
_cell_angle_beta     94.734(5)
_cell_angle_gamma     104.060(5)
_cell_volume     611.50(10)
_cell_formula_units_Z     2
_cell_measurement_reflns_used     5373
_cell_measurement_theta_min     2.5647
_cell_measurement_theta_max     28.1931
_cell_measurement_temperature     293(2)
_exptl_crystal_description     'irregular block'
_exptl_crystal_colour     'light pink'
_exptl_crystal_size_max     0.30
_exptl_crystal_size_mid     0.18
_exptl_crystal_size_min     0.13
_exptl_crystal_density_diffrn     1.880
_exptl_crystal_density_meas     ?
_exptl_crystal_density_method     'not measured'
_exptl_crystal_F_000     336
_exptl_absorpt_coefficient_mu     2.618
_exptl_absorpt_correction_type     multi-scan
_exptl_absorpt_process_details     '(SADABS; Sheldrick, 2003)'
_exptl_absorpt_correction_T_min     0.511
_exptl_absorpt_correction_T_max     0.712
_exptl_special_details
;
;
_diffrn_ambient_temperature     293(2)
_diffrn_radiation_type     MoK\a
_diffrn_radiation_wavelength     0.71073
_diffrn_radiation_source     'fine-focus sealed tube'
_diffrn_radiation_monochromator     graphite
_diffrn_measurement_device_type     'Bruker APEXII CCD area-detector'
_diffrn_measurement_method     '\f and \w'
_diffrn_detector_area_resol_mean     ?
_diffrn_reflns_number     17329
_diffrn_reflns_av_R_equivalents     0.0245
_diffrn_reflns_av_sigmaI/netI     0.0149
_diffrn_reflns_theta_min     2.20
_diffrn_reflns_theta_max     28.28
_diffrn_reflns_theta_full     25.00
_diffrn_measured_fraction_theta_max     0.976
_diffrn_measured_fraction_theta_full     0.999
_diffrn_reflns_limit_h_min     -9
_diffrn_reflns_limit_h_max     9
_diffrn_reflns_limit_k_min     -12
_diffrn_reflns_limit_k_max     12
_diffrn_reflns_limit_l_min     -13
_diffrn_reflns_limit_l_max     13
_diffrn_standards_number     0
_diffrn_standards_interval_count     0
_diffrn_standards_interval_time     0
_diffrn_standards_decay_%     ?
_refine_special_details
;
Refinement of <i>F</i>^2^ against ALL reflections. The weighted <i>R</i>-factor
<i>wR</i> and goodness of fit <i>S</i> are based on <i>F</i>^2^, conventional
<i>R</i>-factors <i>R</i> are based on <i>F</i>, with <i>F</i> set to zero for
negative <i>F</i>^2^. The threshold expression of <i>F</i>^2^ >
\s(<i>F</i>^2^) is used only for calculating <i>R</i>-factors(gt) <i>etc</i>.
and is not relevant to the choice of reflections for refinement.
<i>R</i>-factors based on <i>F</i>^2^ are statistically about twice as large
as those based on <i>F</i>, and <i>R</i>- factors based on ALL data will be
even larger.
;
_reflns_number_total     2970
_reflns_number_gt     2701
_reflns_threshold_expression     I>2\s(I)
_refine_ls_structure_factor_coef     Fsqd
_refine_ls_matrix_type     full
_refine_ls_R_factor_all     0.0265
_refine_ls_R_factor_gt     0.0210
_refine_ls_wR_factor_gt     0.0653
_refine_ls_wR_factor_ref     0.0904
_refine_ls_goodness_of_fit_ref     1.281
_refine_ls_restrained_S_all     1.281
_refine_ls_number_reflns     2970
_refine_ls_number_parameters     157
_refine_ls_number_restraints     0
_refine_ls_hydrogen_treatment     constr
_refine_ls_weighting_scheme     calc
_refine_ls_weighting_details
         'calc w=1/[\s^2^(Fo^2^)+(0.0503P)^2^+0.1088P] where P=(Fo^2^+2Fc^2^)/3'
_atom_sites_solution_hydrogens     geom
_atom_sites_solution_primary     direct
_atom_sites_solution_secondary     difmap
_refine_ls_shift/su_max     0.001
_refine_ls_shift/su_mean     0.000
_refine_diff_density_max     0.752
_refine_diff_density_min     -0.589
_refine_ls_extinction_method     none
_refine_ls_extinction_coef     ?
loop_
    _atom_type_symbol
    _atom_type_description
    _atom_type_scat_dispersion_real
    _atom_type_scat_dispersion_imag
    _atom_type_scat_source
    'C' 'C' 0.0033 0.0016
                         'International Tables Vol C Tables 4.2.6.8 and 6.1.1.4'
    'H' 'H' 0.0000 0.0000
                         'International Tables Vol C Tables 4.2.6.8 and 6.1.1.4'
    'I' 'I' -0.4742 1.8119
                         'International Tables Vol C Tables 4.2.6.8 and 6.1.1.4'
    'O' 'O' 0.0106 0.0060
                         'International Tables Vol C Tables 4.2.6.8 and 6.1.1.4'
_computing_data_collection     'APEX2 (Bruker, 2003)'
_computing_cell_refinement     'SAINT (Bruker, 2003)'
_computing_data_reduction     'SAINT (Bruker, 2003)'
_computing_structure_solution     'SHELXS97 (Sheldrick, 2008)'
_computing_structure_refinement     'SHELXL97 (Sheldrick, 2008)'
_computing_molecular_graphics     'Mercury (Macrae <i>et al.</i>, 2006)'
_computing_publication_material     'SHELXL97 (Sheldrick, 2008)'
loop_
    _atom_site_type_symbol
    _atom_site_label
    _atom_site_fract_x
    _atom_site_fract_y
    _atom_site_fract_z
    _atom_site_U_iso_or_equiv
    _atom_site_adp_type
    _atom_site_calc_flag
    _atom_site_refinement_flags
    _atom_site_occupancy
    _atom_site_disorder_assembly
    _atom_site_disorder_group
    I I1 0.85918(3) 0.28855(2) 0.398380(19) 0.04982(11) Uani d . 1 . .
    O O1 0.7959(3) 0.3031(2) 0.0951(2) 0.0420(4) Uani d . 1 . .
    O O2 0.7759(5) 0.4881(3) 0.0176(3) 0.0674(7) Uani d . 1 . .
    O O3 0.6758(4) -0.2218(2) -0.2155(2) 0.0476(5) Uani d . 1 . .
    O O4 0.7788(4) -0.0678(3) 0.3021(2) 0.0473(5) Uani d . 1 . .
    C C2 0.7757(5) 0.3557(4) -0.0158(4) 0.0463(7) Uani d . 1 . .
    C C3 0.7564(5) 0.2457(4) -0.1588(3) 0.0448(6) Uani d . 1 . .
    H H3 0.7581 0.2808 -0.2350 0.054 Uiso calc R 1 . .
    C C4 0.7360(4) 0.0940(3) -0.1890(3) 0.0378(5) Uani d . 1 . .
    C C5 0.7146(4) -0.1155(3) -0.0803(3) 0.0345(5) Uani d . 1 . .
    C C6 0.7277(4) -0.1539(3) 0.0418(3) 0.0357(5) Uani d . 1 . .
    H H6 0.7109 -0.2565 0.0317 0.043 Uiso calc R 1 . .
    C C7 0.7659(4) -0.0396(3) 0.1791(3) 0.0359(5) Uani d . 1 . .
    C C8 0.7918(4) 0.1150(3) 0.1944(3) 0.0356(5) Uani d . 1 . .
    C C9 0.7759(4) 0.1501(3) 0.0716(3) 0.0335(5) Uani d . 1 . .
    C C10 0.7408(4) 0.0401(3) -0.0695(3) 0.0328(5) Uani d . 1 . .
    C C11 0.7118(5) -0.0087(4) -0.3441(3) 0.0468(7) Uani d . 1 . .
    H H11A 0.7269 0.0532 -0.4030 0.070 Uiso calc R 1 . .
    H H11B 0.5830 -0.0819 -0.3742 0.070 Uiso calc R 1 . .
    H H11C 0.8100 -0.0630 -0.3545 0.070 Uiso calc R 1 . .
    C C12 0.6410(6) -0.3812(4) -0.2349(4) 0.0552(8) Uani d . 1 . .
    H H12A 0.7577 -0.3960 -0.1932 0.083 Uiso calc R 1 . .
    H H12B 0.6080 -0.4433 -0.3362 0.083 Uiso calc R 1 . .
    H H12C 0.5340 -0.4114 -0.1882 0.083 Uiso calc R 1 . .
    C C13 0.7526(6) -0.2253(4) 0.2918(4) 0.0543(8) Uani d . 1 . .
    H H13A 0.6194 -0.2857 0.2470 0.081 Uiso calc R 1 . .
    H H13B 0.7790 -0.2272 0.3869 0.081 Uiso calc R 1 . .
    H H13C 0.8418 -0.2677 0.2348 0.081 Uiso calc R 1 . .
loop_
    _atom_site_aniso_label
    _atom_site_aniso_U_11
    _atom_site_aniso_U_22
    _atom_site_aniso_U_33
    _atom_site_aniso_U_12
    _atom_site_aniso_U_13
    _atom_site_aniso_U_23
    I1 0.06807(17) 0.03768(14) 0.03117(13) 0.01100(10) 0.00271(9) 0.00155(9)
    O1 0.0595(12) 0.0256(9) 0.0397(11) 0.0125(8) 0.0081(9) 0.0105(8)
    O2 0.110(2) 0.0386(13) 0.0677(17) 0.0334(14) 0.0261(16) 0.0265(13)
    O3 0.0788(15) 0.0293(10) 0.0298(10) 0.0149(10) 0.0061(9) 0.0062(8)
    O4 0.0766(14) 0.0390(11) 0.0294(10) 0.0203(10) 0.0069(9) 0.0144(9)
    C2 0.0567(16) 0.0366(15) 0.0523(18) 0.0160(12) 0.0147(14) 0.0217(14)
    C3 0.0577(16) 0.0417(16) 0.0433(16) 0.0159(13) 0.0127(13) 0.0239(13)
    C4 0.0415(13) 0.0402(14) 0.0350(14) 0.0121(11) 0.0082(10) 0.0175(12)
    C5 0.0409(12) 0.0300(12) 0.0297(13) 0.0109(10) 0.0054(10) 0.0073(10)
    C6 0.0454(13) 0.0277(12) 0.0340(13) 0.0114(10) 0.0070(10) 0.0112(10)
    C7 0.0422(13) 0.0351(13) 0.0314(13) 0.0126(10) 0.0052(10) 0.0127(11)
    C8 0.0429(13) 0.0300(12) 0.0296(13) 0.0100(10) 0.0043(10) 0.0066(10)
    C9 0.0366(12) 0.0266(12) 0.0346(13) 0.0081(9) 0.0057(10) 0.0086(10)
    C10 0.0385(12) 0.0294(12) 0.0295(12) 0.0097(10) 0.0059(9) 0.0099(10)
    C11 0.0625(17) 0.0474(17) 0.0293(14) 0.0130(14) 0.0084(12) 0.0149(13)
    C12 0.089(2) 0.0292(14) 0.0413(17) 0.0170(15) 0.0137(16) 0.0049(13)
    C13 0.087(2) 0.0440(17) 0.0436(17) 0.0286(17) 0.0147(16) 0.0233(15)
_geom_special_details
;
All e.s.d.'s (except the e.s.d. in the dihedral angle between two l.s. planes)
are estimated using the full covariance matrix. The cell e.s.d.'s are taken
into account individually in the estimation of e.s.d.'s in distances, angles
and torsion angles; correlations between e.s.d.'s in cell parameters are only
used when they are defined by crystal symmetry. An approximate (isotropic)
treatment of cell e.s.d.'s is used for estimating e.s.d.'s involving l.s.
planes.
;
loop_
    _geom_bond_atom_site_label_1
    _geom_bond_atom_site_label_2
    _geom_bond_site_symmetry_2
    _geom_bond_distance
    _geom_bond_publ_flag
    I1 C8 . 2.078(3) ?
    O1 C2 . 1.374(4) ?
    O1 C9 . 1.374(3) ?
    O2 C2 . 1.198(4) ?
    O3 C5 . 1.346(3) ?
    O3 C12 . 1.429(4) ?
    O4 C7 . 1.345(3) ?
    O4 C13 . 1.441(4) ?
    C2 C3 . 1.433(5) ?
    C3 C4 . 1.350(4) ?
    C3 H3 . 0.9300 ?
    C4 C10 . 1.452(4) ?
    C4 C11 . 1.498(4) ?
    C5 C6 . 1.389(4) ?
    C5 C10 . 1.423(4) ?
    C6 C7 . 1.392(4) ?
    C6 H6 . 0.9300 ?
    C7 C8 . 1.401(4) ?
    C8 C9 . 1.380(4) ?
    C9 C10 . 1.405(4) ?
    C11 H11A . 0.9600 ?
    C11 H11B . 0.9600 ?
    C11 H11C . 0.9600 ?
    C12 H12A . 0.9600 ?
    C12 H12B . 0.9600 ?
    C12 H12C . 0.9600 ?
    C13 H13A . 0.9600 ?
    C13 H13B . 0.9600 ?
    C13 H13C . 0.9600 ?
loop_
    _geom_angle_atom_site_label_1
    _geom_angle_atom_site_label_2
    _geom_angle_atom_site_label_3
    _geom_angle_site_symmetry_1
    _geom_angle_site_symmetry_3
    _geom_angle
    _geom_angle_publ_flag
    C2 O1 C9 . . 122.5(2) ?
    C5 O3 C12 . . 118.9(2) ?
    C7 O4 C13 . . 118.3(2) ?
    O2 C2 O1 . . 116.5(3) ?
    O2 C2 C3 . . 127.3(3) ?
    O1 C2 C3 . . 116.3(2) ?
    C4 C3 C2 . . 123.6(3) ?
    C4 C3 H3 . . 118.2 ?
    C2 C3 H3 . . 118.2 ?
    C3 C4 C10 . . 118.2(3) ?
    C3 C4 C11 . . 117.9(3) ?
    C10 C4 C11 . . 123.9(3) ?
    O3 C5 C6 . . 122.7(2) ?
    O3 C5 C10 . . 115.8(2) ?
    C6 C5 C10 . . 121.5(2) ?
    C5 C6 C7 . . 120.3(2) ?
    C5 C6 H6 . . 119.8 ?
    C7 C6 H6 . . 119.8 ?
    O4 C7 C6 . . 123.8(2) ?
    O4 C7 C8 . . 116.3(2) ?
    C6 C7 C8 . . 119.9(2) ?
    C9 C8 C7 . . 118.7(2) ?
    C9 C8 I1 . . 120.70(19) ?
    C7 C8 I1 . . 120.6(2) ?
    O1 C9 C8 . . 115.4(2) ?
    O1 C9 C10 . . 120.7(2) ?
    C8 C9 C10 . . 123.9(2) ?
    C9 C10 C5 . . 115.6(2) ?
    C9 C10 C4 . . 118.2(2) ?
    C5 C10 C4 . . 126.3(2) ?
    C4 C11 H11A . . 109.5 ?
    C4 C11 H11B . . 109.5 ?
    H11A C11 H11B . . 109.5 ?
    C4 C11 H11C . . 109.5 ?
    H11A C11 H11C . . 109.5 ?
    H11B C11 H11C . . 109.5 ?
    O3 C12 H12A . . 109.5 ?
    O3 C12 H12B . . 109.5 ?
    H12A C12 H12B . . 109.5 ?
    O3 C12 H12C . . 109.5 ?
    H12A C12 H12C . . 109.5 ?
    H12B C12 H12C . . 109.5 ?
    O4 C13 H13A . . 109.5 ?
    O4 C13 H13B . . 109.5 ?
    H13A C13 H13B . . 109.5 ?
    O4 C13 H13C . . 109.5 ?
    H13A C13 H13C . . 109.5 ?
    H13B C13 H13C . . 109.5 ?
loop_
    _geom_torsion_atom_site_label_1
    _geom_torsion_atom_site_label_2
    _geom_torsion_atom_site_label_3
    _geom_torsion_atom_site_label_4
    _geom_torsion_site_symmetry_1
    _geom_torsion_site_symmetry_2
    _geom_torsion_site_symmetry_3
    _geom_torsion_site_symmetry_4
    _geom_torsion
    _geom_torsion_publ_flag
    C9 O1 C2 O2 . . . . 172.5(3) ?
    C9 O1 C2 C3 . . . . -7.4(4) ?
    O2 C2 C3 C4 . . . . -172.5(4) ?
    O1 C2 C3 C4 . . . . 7.4(5) ?
    C2 C3 C4 C10 . . . . -2.2(4) ?
    C2 C3 C4 C11 . . . . 178.4(3) ?
    C12 O3 C5 C6 . . . . 1.8(4) ?
    C12 O3 C5 C10 . . . . -177.9(3) ?
    O3 C5 C6 C7 . . . . -179.2(3) ?
    C10 C5 C6 C7 . . . . 0.4(4) ?
    C13 O4 C7 C6 . . . . 0.3(4) ?
    C13 O4 C7 C8 . . . . 179.8(3) ?
    C5 C6 C7 O4 . . . . 179.3(3) ?
    C5 C6 C7 C8 . . . . -0.2(4) ?
    O4 C7 C8 C9 . . . . -178.6(2) ?
    C6 C7 C8 C9 . . . . 0.9(4) ?
    O4 C7 C8 I1 . . . . 2.8(3) ?
    C6 C7 C8 I1 . . . . -177.7(2) ?
    C2 O1 C9 C8 . . . . -177.2(3) ?
    C2 O1 C9 C10 . . . . 2.5(4) ?
    C7 C8 C9 O1 . . . . 177.7(2) ?
    I1 C8 C9 O1 . . . . -3.7(3) ?
    C7 C8 C9 C10 . . . . -1.9(4) ?
    I1 C8 C9 C10 . . . . 176.7(2) ?
    O1 C9 C10 C5 . . . . -177.5(2) ?
    C8 C9 C10 C5 . . . . 2.1(4) ?
    O1 C9 C10 C4 . . . . 3.0(4) ?
    C8 C9 C10 C4 . . . . -177.3(2) ?
    O3 C5 C10 C9 . . . . 178.3(2) ?
    C6 C5 C10 C9 . . . . -1.3(4) ?
    O3 C5 C10 C4 . . . . -2.2(4) ?
    C6 C5 C10 C4 . . . . 178.1(3) ?
    C3 C4 C10 C9 . . . . -3.1(4) ?
    C11 C4 C10 C9 . . . . 176.3(3) ?
    C3 C4 C10 C5 . . . . 177.5(3) ?
    C11 C4 C10 C5 . . . . -3.1(4) ?
loop_
    _geom_hbond_atom_site_label_D
    _geom_hbond_atom_site_label_H
    _geom_hbond_atom_site_label_A
    _geom_hbond_site_symmetry_A
    _geom_hbond_distance_DH
    _geom_hbond_distance_HA
    _geom_hbond_distance_DA
    _geom_hbond_angle_DHA
    _geom_hbond_publ_flag
    C6 H6 O2 1_545 0.93 2.56 3.460(4) 163 yes
    C13 H13C O2 1_545 0.96 2.51 3.211(5) 130 yes
