# Supplementary material for: 8-Iodo-5,7-dimeth­oxy-4-methyl-2H-chromen-2-one
Source: Acta Crystallogr Sect E Struct Rep Online. 2011 Mar 5;67(Pt 4):o776. doi: 10.1107/S1600536811007549 (PMC3099918; doi:10.1107/S1600536811007549)
Supplement: Supplementary file 2 [file e-67-0o776-Isup2.hkl]

#
# h,k,l, Fc-squared, Fo-squared, sigma(Fo-squared) and status flag
#
data_I
_shelx_title ' C12                      P-1'
_shelx_refln_list_code          4
_shelx_F_calc_maximum      149.19
_exptl_crystal_F_000       336.00
_reflns_d_resolution_high  0.7500
 
loop_
 _symmetry_equiv_pos_as_xyz
 'x, y, z'
 '-x, -y, -z'
 
_cell_length_a     7.1103
_cell_length_b     9.5825
_cell_length_c     9.9866
_cell_angle_alpha 109.645
_cell_angle_beta   94.734
_cell_angle_gamma 104.060
 
_shelx_F_squared_multiplier     1.000
 
loop_
 _refln_index_h
 _refln_index_k
 _refln_index_l
 _refln_F_squared_calc
 _refln_F_squared_meas
 _refln_F_squared_sigma
 _refln_observed_status
   2   0   0    20782.21    22243.74    178.46 o
   3   0   0     3369.19     3470.73     30.77 o
   4   0   0       19.79       13.73      0.63 o
   5   0   0        7.99        9.40      0.90 o
   6   0   0        1.78        2.77      0.91 o
   7   0   0       97.47       91.21      4.07 o
   8   0   0       64.71       59.08     10.63 o
   9   0   0        0.09        2.69      5.79 o
  -9   1   0       26.45       21.09      7.75 o
  -8   1   0        4.80        9.73      6.02 o
  -7   1   0        2.71        0.85      1.31 o
  -6   1   0        0.98        0.25      0.80 o
  -5   1   0      511.43      498.58      4.58 o
  -4   1   0     4335.75     4754.19     28.50 o
  -3   1   0        0.49        5.10      0.51 o
  -2   1   0    22259.04    22761.64    130.57 o
  -1   1   0     7013.78     6060.24    127.94 o
   0   1   0      938.89       -0.08      0.08 o
   1   1   0     2886.69     3044.63     20.80 o
   2   1   0     4089.07     4092.91     25.36 o
   3   1   0     1127.77     1108.56      8.19 o
   4   1   0       21.97       21.32      0.66 o
   5   1   0      576.91      585.44      6.38 o
   6   1   0      322.34      324.02      6.79 o
   7   1   0       10.96       12.86      1.90 o
   8   1   0        7.40        7.04      5.83 o
  -9   2   0        1.11        1.46      5.31 o
  -8   2   0        0.03        0.36      1.52 o
  -7   2   0      117.15      113.34      3.45 o
  -6   2   0      651.39      663.36      7.26 o
  -5   2   0       13.51       15.41      1.32 o
  -4   2   0     1358.10     1421.87     11.10 o
  -3   2   0     2050.39     2068.96     17.22 o
  -2   2   0     2647.18     2651.73     16.91 o
  -1   2   0        5.59       10.00      0.81 o
   0   2   0     6201.56     6066.15     58.08 o
   1   2   0     8378.09     8658.59     52.51 o
   2   2   0      685.20      755.94      5.97 o
   3   2   0     1395.59     1427.10      9.08 o
   4   2   0     1786.27     1841.23     14.33 o
   5   2   0      251.82      246.34      3.16 o
   6   2   0        6.17        6.88      0.99 o
   7   2   0       67.93       70.19      4.42 o
   8   2   0       36.84       29.71      9.07 o
  -9   3   0       11.06       13.22      2.43 o
  -8   3   0       80.79       81.88      3.20 o
  -7   3   0       50.91       51.30      2.03 o
  -6   3   0       12.37       14.91      1.15 o
  -5   3   0      677.24      673.36      9.96 o
  -4   3   0     2420.67     2437.76     19.07 o
  -3   3   0      249.10      269.07      2.91 o
  -2   3   0     2353.81     2301.61     15.90 o
  -1   3   0     6601.13     6663.01     46.40 o
   0   3   0     2775.11     2886.65     18.52 o
   1   3   0      132.00      140.65      2.09 o
   2   3   0     2740.15     2824.90     20.14 o
   3   3   0     2212.82     2193.63     17.29 o
   4   3   0       80.47       78.05      2.14 o
   5   3   0      205.70      203.29      3.25 o
   6   3   0      206.41      209.56      4.83 o
   7   3   0       34.80       36.80      3.25 o
   8   3   0        0.03        2.10      6.42 o
  -9   4   0       19.18       18.93      2.83 o
  -8   4   0        7.91        9.10      2.16 o
  -7   4   0       91.72       95.18      3.34 o
  -6   4   0      567.37      582.68      8.64 o
  -5   4   0      294.21      273.33      4.39 o
  -4   4   0      120.31      128.80      3.63 o
  -3   4   0     1723.23     1646.14     15.96 o
  -2   4   0     3547.86     3588.74     27.95 o
  -1   4   0      965.99     1084.92     11.41 o
   0   4   0     1891.19     1902.82     11.92 o
   1   4   0     5279.09     5503.19     35.95 o
   2   4   0      833.94      843.62      7.39 o
   3   4   0       45.01       51.73      2.10 o
   4   4   0      482.07      481.50      6.24 o
   5   4   0      405.80      394.51      6.35 o
   6   4   0       30.91       30.76      2.58 o
   7   4   0       18.53       21.30      3.71 o
  -9   5   0        4.58        2.50      2.42 o
  -8   5   0      133.98      142.08      4.76 o
  -7   5   0       78.87       77.71      3.49 o
  -6   5   0       24.95       28.94      3.10 o
  -5   5   0       94.95       97.98      3.31 o
  -4   5   0      427.33      399.84      6.18 o
  -3   5   0     1813.50     1879.62     16.32 o
  -2   5   0       93.73      132.28      2.67 o
  -1   5   0     2455.51     2496.52     23.33 o
   0   5   0     3928.12     4042.30     24.75 o
   1   5   0     1027.75     1065.13      8.00 o
   2   5   0      652.52      667.46      8.02 o
   3   5   0     1979.19     1962.43     18.57 o
   4   5   0      359.16      356.48      5.11 o
   5   5   0       19.08       21.55      1.91 o
   6   5   0      147.83      151.61      4.36 o
   7   5   0       43.84       48.78      3.27 o
  -9   6   0       18.64       21.19      8.28 o
  -8   6   0        0.81        3.22      1.85 o
  -7   6   0        3.89        5.25      1.82 o
  -6   6   0       59.31       64.35      3.38 o
  -5   6   0      490.10      469.29      9.68 o
  -4   6   0      241.71      253.19      4.62 o
  -3   6   0      130.13      122.61      2.69 o
  -2   6   0     2303.99     2312.02     18.94 o
  -1   6   0     3196.05     3307.45     24.93 o
   0   6   0       49.56       51.28      1.69 o
   1   6   0     2372.21     2377.92     20.69 o
   2   6   0     1259.14     1250.26     13.30 o
   3   6   0       67.14       73.08      2.65 o
   4   6   0      214.16      214.17      4.16 o
   5   6   0      217.17      223.72      5.14 o
   6   6   0        7.01       12.61      2.48 o
  -8   7   0        4.15        0.68      2.22 o
  -7   7   0      137.47      142.05      5.90 o
  -6   7   0      151.94      154.52      6.00 o
  -5   7   0        7.88       10.42      3.78 o
  -4   7   0      831.87      823.77     11.66 o
  -3   7   0     1209.06     1186.20     14.07 o
  -2   7   0        8.57       10.07      1.20 o
  -1   7   0      355.88      319.43      4.88 o
   0   7   0      996.67      981.08     11.91 o
   1   7   0      833.28      821.27     13.00 o
   2   7   0        6.20        6.13      1.48 o
   3   7   0      328.79      329.05      5.95 o
   4   7   0      179.92      184.35      4.51 o
   5   7   0       33.41       36.88      3.09 o
  -8   8   0       23.24       19.90      4.01 o
  -7   8   0       13.18       14.32      2.68 o
  -6   8   0       49.69       52.91      4.24 o
  -5   8   0      364.28      391.74     10.16 o
  -4   8   0      304.97      309.45     11.44 o
  -3   8   0        0.06        1.40      1.29 o
  -2   8   0      957.90      926.72     10.22 o
  -1   8   0     1120.21     1082.81     17.60 o
   0   8   0       17.32       21.64      3.15 o
   1   8   0      135.38      137.26      4.59 o
   2   8   0      318.39      309.34      6.89 o
   3   8   0      260.99      252.17      6.29 o
   4   8   0        0.63        0.44      1.62 o
  -8   9   0        0.32        5.62      4.77 o
  -7   9   0       14.26       16.05      3.91 o
  -6   9   0      136.11      128.80      7.52 o
  -5   9   0      128.48      123.85      5.34 o
  -4   9   0      165.00      163.64      6.27 o
  -3   9   0      822.33      837.24     11.83 o
  -2   9   0      262.46      283.42      8.70 o
  -1   9   0       14.23       12.44      1.89 o
   0   9   0      394.15      398.09      8.73 o
   1   9   0      427.65      421.89      8.69 o
   2   9   0       34.86       32.12      3.02 o
   3   9   0       46.32       46.87      4.28 o
  -7  10   0       27.53        9.87      5.53 o
  -6  10   0        0.01        3.00      3.19 o
  -5  10   0       95.86       96.27      5.29 o
  -4  10   0      238.30      250.63      7.50 o
  -3  10   0       70.60       68.82      5.48 o
  -2  10   0       98.28       98.54      6.20 o
  -1  10   0      434.93      413.93      9.05 o
   0  10   0      178.80      172.81      5.80 o
   1  10   0        4.01        4.47      1.99 o
   2  10   0       64.09       61.84      6.34 o
  -6  11   0       59.20       68.25     14.48 o
  -5  11   0       24.48       24.66      4.90 o
  -4  11   0        0.76        2.70      3.76 o
  -3  11   0       79.61       81.41      6.38 o
  -2  11   0      168.39      155.06      9.60 o
  -1  11   0       47.75       46.83      4.40 o
   0  11   0        3.07        5.99      3.67 o
   1  11   0      146.62      147.96      9.93 o
  -1 -11   1       37.22       49.80      6.42 o
   0 -11   1       17.52       16.60      3.50 o
   1 -11   1       81.66       91.21      6.07 o
   2 -11   1      135.21      143.70      7.58 o
   3 -11   1       81.61       89.05     16.26 o
   4 -11   1       28.95       32.27      4.36 o
   5 -11   1      146.75      147.54      8.71 o
   6 -11   1       29.94       34.06      5.56 o
  -3 -10   1       74.49       66.12      9.00 o
  -2 -10   1        8.50        4.56      3.04 o
  -1 -10   1       65.58       66.96      4.03 o
   0 -10   1      348.11      353.10      9.06 o
   1 -10   1      190.76      189.38      5.91 o
   2 -10   1       22.13       23.47      3.74 o
   3 -10   1      202.86      212.28      6.53 o
   4 -10   1      103.92      107.79      4.80 o
   5 -10   1       22.64       20.61      3.67 o
   6 -10   1        1.58       -0.97      2.33 o
   7 -10   1       33.49       21.70      4.46 o
  -4  -9   1       55.61       53.34      7.70 o
  -3  -9   1        0.10        0.11      1.54 o
  -2  -9   1      303.25      292.15      7.83 o
  -1  -9   1      580.56      571.26     10.16 o
   0  -9   1       20.28       19.53      2.42 o
   1  -9   1      447.64      446.79     10.10 o
   2  -9   1      414.53      450.27      6.79 o
   3  -9   1       66.93       69.55      3.32 o
   4  -9   1       19.99       21.11      3.40 o
   5  -9   1       57.51       60.05      4.00 o
   6  -9   1      216.19      206.66      8.58 o
   7  -9   1       30.21       12.27      3.53 o
   8  -9   1       10.63       22.03      6.14 o
  -5  -8   1        8.39        7.32      3.22 o
  -4  -8   1       22.90       25.31      2.33 o
  -3  -8   1      408.86      409.17      8.03 o
  -2  -8   1      429.56      420.23      9.38 o
  -1  -8   1       87.69       81.19      3.64 o
   0  -8   1      953.39      954.85     14.45 o
   1  -8   1      699.60      732.22      8.14 o
   2  -8   1       80.28       75.16      2.88 o
   3  -8   1      252.77      268.31      5.75 o
   4  -8   1      411.73      407.46      7.79 o
   5  -8   1      122.04      114.16      4.59 o
   6  -8   1       10.01       12.56      2.37 o
   7  -8   1       42.12       36.12      3.28 o
   8  -8   1       52.23       53.16      5.34 o
  -6  -7   1        0.19        1.14      2.48 o
  -5  -7   1      115.87      112.04      5.26 o
  -4  -7   1      285.33      274.95      8.13 o
  -3  -7   1        7.25        5.35      1.64 o
  -2  -7   1      196.68      187.63      4.94 o
  -1  -7   1      912.88      872.85     15.32 o
   0  -7   1      946.08      968.66     10.79 o
   1  -7   1        5.80        6.27      1.03 o
   2  -7   1      798.34      833.62      8.43 o
   3  -7   1     1289.62     1323.36     14.58 o
   4  -7   1      275.56      259.76      6.30 o
   5  -7   1      200.94      219.41      6.79 o
   6  -7   1      265.40      251.98      6.42 o
   7  -7   1       40.93       44.88      4.18 o
   8  -7   1        1.11        0.83      1.77 o
  -6  -6   1      104.27      106.62      3.84 o
  -5  -6   1       96.29       90.29      3.77 o
  -4  -6   1        3.10        2.85      1.20 o
  -3  -6   1      732.31      718.76      9.07 o
  -2  -6   1     1265.48     1249.63     14.38 o
  -1  -6   1       71.52       72.47      2.52 o
   0  -6   1      461.12      486.72      5.46 o
   1  -6   1     2414.62     2423.01     21.23 o
   2  -6   1     1120.08     1069.16     10.88 o
   3  -6   1       65.50       70.70      2.49 o
   4  -6   1      282.54      276.92      7.60 o
   5  -6   1      475.04      479.01     11.23 o
   6  -6   1      225.43      232.39      5.91 o
   7  -6   1       19.87       18.26      2.03 o
   8  -6   1      100.25      101.00      6.82 o
   9  -6   1       12.49       12.95      3.25 o
  -7  -5   1       65.39       61.49      6.64 o
  -6  -5   1       28.01       31.01      2.89 o
  -5  -5   1      181.85      185.21      5.04 o
  -4  -5   1     1009.23     1001.81     11.39 o
  -3  -5   1      473.23      471.33      5.99 o
  -2  -5   1      440.35      470.92      5.53 o
  -1  -5   1     3061.13     3101.86     20.35 o
   0  -5   1      437.80      345.81      4.11 o
   1  -5   1       21.42       35.95      1.23 o
   2  -5   1      242.67      311.37      3.69 o
   3  -5   1      839.28      853.69      7.72 o
   4  -5   1     2589.93     2714.93     24.77 o
   5  -5   1       50.68       51.38      2.61 o
   6  -5   1      517.32      541.65      8.93 o
   7  -5   1      210.52      226.19      7.47 o
   8  -5   1        1.09        2.50      1.68 o
   9  -5   1        3.74        1.38      2.66 o
  -7  -4   1        1.42        2.89      2.70 o
  -6  -4   1      196.25      202.83      4.05 o
  -5  -4   1      526.53      547.13      6.54 o
  -4  -4   1       15.21       13.59      1.12 o
  -3  -4   1     1148.88     1197.31     10.67 o
  -2  -4   1     1310.64     1219.21      9.47 o
  -1  -4   1      663.80      591.25      4.94 o
   0  -4   1      461.17      549.11      5.85 o
   1  -4   1     1875.96     1863.34     16.60 o
   2  -4   1     5951.32     6118.78     52.74 o
   3  -4   1      770.00      783.60     11.07 o
   4  -4   1      622.53      680.15      8.24 o
   5  -4   1      846.06      842.31      9.68 o
   6  -4   1      195.91      192.92      3.63 o
   7  -4   1        3.92        3.77      1.01 o
   8  -4   1       26.82       28.53      3.22 o
   9  -4   1       27.02       30.50      3.05 o
  -8  -3   1       13.12        5.86      6.90 o
  -7  -3   1      147.09      153.45      5.13 o
  -6  -3   1       90.53       92.88      2.53 o
  -5  -3   1       59.27       59.26      1.76 o
  -4  -3   1      552.88      550.60      5.62 o
  -3  -3   1     1426.24     1381.88     11.50 o
  -2  -3   1     1281.63     1359.04      9.50 o
  -1  -3   1      742.66      718.43      5.54 o
   0  -3   1     8683.10     8841.56     64.78 o
   1  -3   1     4922.12     4969.66     30.79 o
   2  -3   1      370.80      428.89      4.06 o
   3  -3   1     1655.02     1719.27     13.13 o
   4  -3   1     1366.23     1371.03     10.00 o
   5  -3   1      364.93      358.76      5.51 o
   6  -3   1       66.29       68.56      2.23 o
   7  -3   1      207.66      208.63      4.01 o
   8  -3   1       44.80       46.47      2.95 o
   9  -3   1        0.02        0.47      2.31 o
  -8  -2   1       32.21       21.70      7.91 o
  -7  -2   1       12.04       12.43      1.39 o
  -6  -2   1       66.04       70.01      2.91 o
  -5  -2   1      755.91      751.43      8.99 o
  -4  -2   1     1162.51     1156.85      8.59 o
  -3  -2   1       43.25       46.77      1.10 o
  -2  -2   1     4855.94     4976.00     32.43 o
  -1  -2   1     5571.62     5681.62     31.24 o
   0  -2   1      143.87      153.45      1.91 o
   1  -2   1      371.11      369.18      3.28 o
   2  -2   1     4108.62     4244.34     27.42 o
   3  -2   1     3421.98     3455.83     20.96 o
   4  -2   1        6.50        8.60      0.58 o
   5  -2   1      499.58      506.05      4.93 o
   6  -2   1      550.69      565.26      6.60 o
   7  -2   1       70.26       77.13      3.53 o
   8  -2   1       19.13       14.59      6.56 o
   9  -2   1       20.14       21.87      8.52 o
  -8  -1   1        0.01       -1.20      4.20 o
  -7  -1   1       86.26       88.39      3.65 o
  -6  -1   1      447.03      434.05      9.70 o
  -5  -1   1      147.47      141.99      2.77 o
  -4  -1   1      817.34      797.73      6.77 o
  -3  -1   1     3053.83     3127.05     18.17 o
  -2  -1   1     2135.49     2311.17     14.12 o
  -1  -1   1        5.81        5.66      0.51 o
   0  -1   1     6235.34       -0.08      0.08 o
   1  -1   1     4070.26     3697.24     76.13 o
   2  -1   1     1141.72     1145.06      7.67 o
   3  -1   1        2.74        4.48      0.36 o
   4  -1   1     2254.19     2253.84     30.42 o
   5  -1   1     1181.36     1202.94     25.60 o
   6  -1   1        0.81       -0.17      2.32 o
   7  -1   1      111.18      110.79     11.85 o
   8  -1   1       43.81       32.82      8.71 o
   9  -1   1        4.56        4.72      6.00 o
  -9   0   1        0.88        1.11      5.15 o
  -8   0   1        4.76        9.17      2.49 o
  -7   0   1      137.96      135.81      3.18 o
  -6   0   1      209.71      204.98      3.23 o
  -5   0   1      674.69      697.04      7.02 o
  -4   0   1     7763.72     8491.81     67.78 o
  -3   0   1      834.72      781.26      5.18 o
  -2   0   1    17109.15    18422.34    109.04 o
  -1   0   1     7375.27     6178.03    165.63 o
   0   0   1       36.65       -0.07      0.07 o
   1   0   1        2.62        2.79      0.62 o
   2   0   1     1470.85     1450.25     35.89 o
   4   0   1      508.88      485.82     18.51 o
   5   0   1       11.57        9.26      3.97 o
   6   0   1      293.03      264.89     11.63 o
   7   0   1      146.05      158.51     22.18 o
   8   0   1        7.11        3.78      5.22 o
  -9   1   1        7.23        7.79      6.07 o
  -8   1   1      209.28      202.64      6.19 o
  -7   1   1        1.39        2.04      1.29 o
  -6   1   1     2111.04     2166.19     21.53 o
  -5   1   1     1332.27     1372.21     11.79 o
  -4   1   1     1535.95     1749.45     13.30 o
  -3   1   1     4307.48     4518.37     30.31 o
  -2   1   1     2083.93     2026.85     11.63 o
  -1   1   1      230.25      232.65      2.13 o
   0   1   1     1795.90     1830.42     26.63 o
   1   1   1     2493.80     2568.14     16.94 o
   2   1   1     2141.63     2168.25     15.18 o
   3   1   1      221.87      225.16      2.43 o
   4   1   1      424.93      446.86      5.19 o
   5   1   1      771.03      723.75     26.87 o
   6   1   1      206.64      176.04     13.32 o
   7   1   1        2.21        2.81      4.39 o
   8   1   1       68.95       72.35     11.90 o
  -9   2   1        3.46        2.51      2.01 o
  -8   2   1      202.87      191.87      6.81 o
  -7   2   1      223.50      228.46      5.65 o
  -6   2   1        0.49        2.88      1.04 o
  -5   2   1      139.45      149.31      3.09 o
  -4   2   1     1290.97     1267.10     10.15 o
  -3   2   1     3064.62     3082.72     18.80 o
  -2   2   1      187.63      203.15      2.30 o
  -1   2   1     5146.05     5072.93     30.06 o
   0   2   1     9685.56     9988.20     57.61 o
   1   2   1      956.00     1021.72      6.80 o
   2   2   1      781.01      809.06      6.89 o
   3   2   1     2001.51     2062.78     13.79 o
   4   2   1      926.41      960.42     10.25 o
   5   2   1       24.23       27.90      1.41 o
   6   2   1      140.99      146.26      4.27 o
   7   2   1      117.30      121.61     13.51 o
   8   2   1       10.27        6.07      6.07 o
  -9   3   1       21.10       19.94      4.02 o
  -8   3   1       23.38       26.26      2.49 o
  -7   3   1        3.64        3.63      1.25 o
  -6   3   1      261.65      265.18      4.19 o
  -5   3   1     1252.01     1284.07     12.10 o
  -4   3   1      504.64      530.21      5.26 o
  -3   3   1      764.77      796.14      7.09 o
  -2   3   1     4255.23     4251.24     26.93 o
  -1   3   1     3347.25     3318.18     21.41 o
   0   3   1      265.34      329.59      2.99 o
   1   3   1     2770.37     2745.85     18.57 o
   2   3   1     3564.71     3625.89     26.91 o
   3   3   1      481.18      500.22      6.43 o
   4   3   1      137.06      139.51      3.10 o
   5   3   1      377.85      380.59      5.45 o
   6   3   1      136.53      146.93      3.43 o
   7   3   1        6.34        4.78      2.25 o
  -9   4   1        4.40        6.18      2.95 o
  -8   4   1       12.81       11.47      1.97 o
  -7   4   1      191.24      188.39      4.39 o
  -6   4   1      318.02      326.66      6.05 o
  -5   4   1        1.02        1.70      1.05 o
  -4   4   1     1180.35     1200.84     11.80 o
  -3   4   1     3050.97     3010.75     20.93 o
  -2   4   1      680.80      672.55      5.90 o
  -1   4   1     1169.61     1164.52     11.07 o
   0   4   1     2840.39     2801.96     17.13 o
   1   4   1     1937.56     2010.39     13.81 o
   2   4   1       77.73       86.89      2.01 o
   3   4   1      610.55      608.46      6.63 o
   4   4   1      738.31      745.94      7.68 o
   5   4   1      171.39      177.23      3.68 o
   6   4   1       21.50       20.86      1.95 o
   7   4   1       76.31       80.61      8.89 o
  -9   5   1       10.18        5.80      3.53 o
  -8   5   1       27.41       29.03      2.75 o
  -7   5   1       56.80       64.11      3.74 o
  -6   5   1       13.52       11.26      1.70 o
  -5   5   1      921.09      927.95     12.32 o
  -4   5   1     1126.84     1152.53     11.93 o
  -3   5   1       11.59       14.20      1.07 o
  -2   5   1     1282.94     1290.46     11.94 o
  -1   5   1     4102.96     4165.98     28.51 o
   0   5   1     1077.96     1052.15      9.03 o
   1   5   1      425.27      433.20      5.33 o
   2   5   1     1781.96     1751.51     15.80 o
   3   5   1      989.53      975.38     13.26 o
   4   5   1       12.78       12.75      1.78 o
   5   5   1      255.84      254.14      4.73 o
   6   5   1        9.25        9.19      1.79 o
  -9   6   1        8.34        5.41      4.11 o
  -8   6   1        6.08        3.83      2.20 o
  -7   6   1       41.72       37.13      3.47 o
  -6   6   1      275.48      265.00      6.75 o
  -5   6   1      456.29      430.19      8.92 o
  -4   6   1       11.50       13.33      1.77 o
  -3   6   1     2844.47     2811.54     21.68 o
  -2   6   1     2566.72     2529.10     19.80 o
  -1   6   1        0.21        2.81      0.87 o
   0   6   1     2133.97     2136.66     17.93 o
   1   6   1     2552.56     2530.18     26.17 o
   2   6   1       10.20       12.63      1.49 o
   3   6   1      349.40      332.33      5.63 o
   4   6   1       34.65       37.35      2.17 o
   5   6   1       22.74       27.46      2.29 o
   6   6   1       48.95       48.91      3.68 o
  -8   7   1       50.64       46.64      4.33 o
  -7   7   1      131.30      133.51      6.01 o
  -6   7   1        0.87       -0.24      1.89 o
  -5   7   1      368.37      357.77      8.34 o
  -4   7   1      661.34      671.77      9.74 o
  -3   7   1      424.72      425.71      6.21 o
  -2   7   1      117.42      125.90      3.85 o
  -1   7   1     2045.46     1991.30     17.20 o
   0   7   1      724.30      728.70      9.96 o
   1   7   1        0.12       -1.13      1.13 o
   2   7   1      167.21      162.41      4.17 o
   3   7   1      376.20      387.20      9.34 o
   4   7   1      113.90      122.45      4.25 o
   5   7   1        2.07        1.56      2.49 o
  -8   8   1        6.33        4.52      3.22 o
  -7   8   1       28.64       27.51      3.67 o
  -6   8   1      141.41      136.61      6.29 o
  -5   8   1      197.17      186.65      7.12 o
  -4   8   1        2.86        2.74      1.64 o
  -3   8   1      265.82      256.34      6.30 o
  -2   8   1      623.83      618.83      8.07 o
  -1   8   1      614.99      624.13     11.48 o
   0   8   1       14.19       15.75      2.11 o
   1   8   1      934.81      934.61     13.60 o
   2   8   1      395.70      404.91      8.16 o
   3   8   1        0.29        3.14      1.74 o
   4   8   1       52.37       44.87      5.16 o
  -7   9   1       89.88       82.36      6.88 o
  -6   9   1       16.91       16.78      3.34 o
  -5   9   1       31.75       32.89      4.05 o
  -4   9   1      256.76      258.61      7.63 o
  -3   9   1      456.04      474.03      8.58 o
  -2   9   1       11.09       11.60      2.00 o
  -1   9   1      353.07      345.69     11.28 o
   0   9   1      434.74      444.61      9.09 o
   1   9   1      116.32      117.12      5.67 o
   2   9   1        2.68        0.85      1.70 o
   3   9   1      117.42      121.90      7.89 o
  -6  10   1       44.29       38.54      5.56 o
  -5  10   1      226.83      218.22      7.55 o
  -4  10   1       58.50       60.49      4.07 o
  -3  10   1       62.92       53.46      5.19 o
  -2  10   1      235.86      244.37     13.25 o
  -1  10   1      192.28      187.50      6.18 o
   0  10   1       57.66       61.50      4.07 o
   1  10   1       58.14       56.72      6.22 o
   2  10   1      308.01      322.70     17.66 o
  -5  11   1        0.81       -1.72      4.18 o
  -4  11   1       15.15       19.20      7.44 o
  -3  11   1      137.04      125.80     20.79 o
  -2  11   1      270.62      250.73     17.92 o
  -1  11   1        1.52        3.11      2.91 o
   0  11   1      399.58      397.93     17.52 o
   0 -12   2       45.86       46.05      6.40 o
   2 -12   2      118.84      117.88     13.06 o
   3 -12   2       81.19      103.52     12.68 o
   5 -12   2       36.34       33.41      5.75 o
  -2 -11   2       49.42       47.61     15.09 o
  -1 -11   2        6.85        4.38      4.10 o
   0 -11   2       63.29       60.80      4.18 o
   1 -11   2      319.38      344.40      9.44 o
   2 -11   2       94.11       89.77      6.25 o
   3 -11   2       31.41       34.08      5.67 o
   4 -11   2      149.44      154.89      6.38 o
   5 -11   2       77.78       84.83      7.54 o
   6 -11   2        1.87        1.40      3.20 o
  -3 -10   2       31.58       32.23      6.19 o
  -2 -10   2       21.71       16.68      2.88 o
  -1 -10   2      205.52      195.25      6.02 o
   0 -10   2      191.45      191.95      5.90 o
   1 -10   2       38.47       42.58      3.06 o
   2 -10   2       68.78       73.01      5.33 o
   3 -10   2      436.48      450.63      9.12 o
   4 -10   2      277.99      269.29      7.74 o
   5 -10   2       11.52       12.09      2.56 o
   6 -10   2      224.33      219.09      8.22 o
   7 -10   2       49.06       52.29      7.63 o
  -4  -9   2        5.79        3.89      2.37 o
  -3  -9   2      151.41      145.07      5.64 o
  -2  -9   2      119.55      111.91      4.91 o
  -1  -9   2       47.05       45.01      3.15 o
   0  -9   2       13.90       10.06      2.12 o
   1  -9   2      254.46      259.73      5.83 o
   2  -9   2     1268.64     1216.96     12.69 o
   3  -9   2      135.85      139.48      4.28 o
   4  -9   2      478.21      486.26     10.08 o
   5  -9   2      411.16      401.05     16.06 o
   6  -9   2       19.36       21.24      2.92 o
   7  -9   2       23.99       20.61      3.34 o
   8  -9   2       19.63       20.05      5.88 o
  -5  -8   2       31.37       31.76      4.35 o
  -4  -8   2      128.91      121.14      4.33 o
  -3  -8   2      118.43      116.84      5.70 o
  -2  -8   2       29.52       29.17      2.82 o
  -1  -8   2      267.92      274.60      6.83 o
   0  -8   2     1203.99     1160.04     19.06 o
   1  -8   2      228.93      215.44      3.94 o
   2  -8   2       70.77       64.91      2.36 o
   3  -8   2      372.32      378.81      6.66 o
   4  -8   2      616.39      639.85     10.07 o
   5  -8   2       42.18       45.48      3.22 o
   6  -8   2       92.99       94.10      6.47 o
   7  -8   2       88.26       84.10      4.73 o
   8  -8   2       18.51       19.65      3.85 o
  -6  -7   2       30.88       30.11      4.16 o
  -5  -7   2       87.81       92.90      4.06 o
  -4  -7   2       93.21       94.77      3.59 o
  -3  -7   2       52.03       59.21      2.71 o
  -2  -7   2      750.44      722.60      9.54 o
  -1  -7   2      637.04      598.18      9.06 o
   0  -7   2      156.73      156.80      3.41 o
   1  -7   2      468.96      434.65      7.17 o
   2  -7   2     2314.29     2330.34     18.27 o
   3  -7   2      388.48      378.57      6.23 o
   4  -7   2       86.06       85.66      3.32 o
   5  -7   2      317.14      322.76      9.63 o
   6  -7   2      223.54      227.74      8.27 o
   7  -7   2        6.99        4.07      1.67 o
   8  -7   2       16.55       14.71      2.35 o
  -6  -6   2       54.30       56.97      3.97 o
  -5  -6   2        0.12        3.95      1.70 o
  -4  -6   2      132.81      137.15      3.69 o
  -3  -6   2      592.01      598.83      7.46 o
  -2  -6   2      965.37      938.90     10.73 o
  -1  -6   2       98.17      101.90      2.26 o
   0  -6   2     3367.85     3439.26     27.46 o
   1  -6   2     1712.07     1658.25     15.65 o
   2  -6   2       36.72       38.61      1.47 o
   3  -6   2      747.54      760.79     11.63 o
   4  -6   2     1081.63     1083.70     19.73 o
   5  -6   2      155.22      158.70      4.04 o
   6  -6   2        2.20        2.13      1.26 o
   7  -6   2       77.37       77.64      3.20 o
   8  -6   2       68.78       63.26      5.88 o
   9  -6   2        1.74        2.95      5.66 o
  -7  -5   2        6.36       10.72      4.06 o
  -6  -5   2       38.78       34.85      2.33 o
  -5  -5   2      264.97      265.39      4.29 o
  -4  -5   2      238.72      231.15      4.11 o
  -3  -5   2        4.66        2.93      0.88 o
  -2  -5   2      202.77      176.48      2.79 o
  -1  -5   2     1068.06     1015.38      7.37 o
   0  -5   2     3500.14     3705.00     24.18 o
   1  -5   2        5.10       14.51      1.18 o
   2  -5   2     3809.46     3882.38     35.64 o
   3  -5   2     2245.82     2269.72     31.77 o
   4  -5   2       96.74       84.05      2.71 o
   5  -5   2      310.11      309.22      9.11 o
   6  -5   2      414.98      408.55      6.48 o
   7  -5   2       64.99       67.08      3.53 o
   8  -5   2        1.68        3.12      2.13 o
   9  -5   2       11.03       11.08      2.67 o
  -7  -4   2       67.01       68.07      8.39 o
  -6  -4   2       45.81       44.86      2.18 o
  -5  -4   2       14.26       18.42      1.36 o
  -4  -4   2       13.96       16.82      1.15 o
  -3  -4   2      583.37      575.64      6.22 o
  -2  -4   2     3775.46     3877.21     25.12 o
  -1  -4   2      533.84      532.94      4.19 o
   0  -4   2     2658.31     2741.65     17.25 o
   1  -4   2     4689.01     4558.26     33.31 o
   2  -4   2     1752.51     1644.43     17.29 o
   3  -4   2       25.99       23.47      0.90 o
   4  -4   2     1444.89     1409.57     17.71 o
   5  -4   2      933.54      946.64     15.98 o
   6  -4   2       28.55       32.20      1.68 o
   7  -4   2       47.95       48.13      1.91 o
   8  -4   2       64.76       62.65      4.01 o
   9  -4   2       21.16       22.65      8.52 o
  -8  -3   2        5.61        6.03      2.12 o
  -7  -3   2       19.46       19.78      2.06 o
  -6  -3   2       64.03       61.01      2.54 o
  -5  -3   2      124.41      122.66      2.59 o
  -4  -3   2     1847.62     1870.09     15.34 o
  -3  -3   2      981.71      999.46      7.64 o
  -2  -3   2      714.44      785.28      5.89 o
  -1  -3   2     4034.29     3981.19     23.15 o
   0  -3   2     3072.63     2955.69     18.28 o
   1  -3   2      798.61      826.04      5.88 o
   2  -3   2     1468.42     1422.40     10.20 o
   3  -3   2     3679.27     3802.56     24.78 o
   4  -3   2      509.71      499.41      4.26 o
   5  -3   2        6.18        9.43      0.91 o
   6  -3   2      221.95      227.12      4.44 o
   7  -3   2      195.83      207.16      4.19 o
   8  -3   2       12.20       15.77      6.97 o
   9  -3   2        9.44        1.84      6.00 o
  -8  -2   2       26.60       24.08      5.58 o
  -7  -2   2        8.18        7.36      1.38 o
  -6  -2   2      364.70      375.85      5.21 o
  -5  -2   2      458.58      471.10      5.92 o
  -4  -2   2        5.21        3.62      0.77 o
  -3  -2   2      504.67      516.87      4.60 o
  -2  -2   2     4028.99     4115.60     25.91 o
  -1  -2   2     6565.49     6698.03     35.55 o
   0  -2   2      926.59     1038.04      7.01 o
   1  -2   2    10396.45    10303.14     65.94 o
   2  -2   2     2034.76     1960.21     11.62 o
   3  -2   2      270.65      253.61      2.83 o
   4  -2   2      378.68      383.47      3.74 o
   5  -2   2      952.24      968.45      8.98 o
   6  -2   2      220.88      218.20      5.47 o
   7  -2   2        0.01       -1.66      2.94 o
   8  -2   2       40.39       32.59      8.83 o
   9  -2   2       22.57       13.41      7.46 o
  -8  -1   2       49.89       54.77      3.44 o
  -7  -1   2      140.25      139.75      3.59 o
  -6  -1   2       28.61       29.93      1.56 o
  -5  -1   2       18.17       20.82      1.10 o
  -4  -1   2      790.58      805.67      7.54 o
  -3  -1   2     2911.03     2999.31     20.56 o
  -2  -1   2      691.83      732.37      5.27 o
  -1  -1   2     1133.44     1207.50      7.03 o
   0  -1   2     9839.87     9836.80     52.05 o
   1  -1   2     9081.52     8815.48     45.05 o
   2  -1   2      630.79      670.15      4.17 o
   3  -1   2     3913.66     4076.21     29.16 o
   4  -1   2     1208.52     1178.61     53.27 o
   5  -1   2       89.95       77.42      5.78 o
   6  -1   2       84.70       89.56      6.83 o
   7  -1   2      147.34      148.72     17.63 o
   8  -1   2       38.78       40.19      9.49 o
  -9   0   2       22.53       16.74      2.66 o
  -8   0   2       88.10       83.73      4.18 o
  -7   0   2        4.43        3.54      1.15 o
  -6   0   2      411.12      415.39      5.50 o
  -5   0   2      871.44      835.21      7.73 o
  -4   0   2      169.13      166.59      2.24 o
  -3   0   2        0.35        2.79      0.48 o
  -2   0   2     3485.10     3701.18     21.52 o
  -1   0   2     9129.06     9303.55     49.03 o
   0   0   2       26.89       24.07      0.82 o
   1   0   2     1377.98     1401.87     11.54 o
   2   0   2     3409.00     3459.81     19.95 o
   3   0   2     2084.21     2091.63     15.87 o
   4   0   2        0.08       -0.19      2.34 o
   5   0   2      501.90      506.82     20.92 o
   6   0   2      436.64      427.60     14.60 o
   7   0   2       59.36       71.07      7.17 o
   8   0   2       29.55       23.76      7.93 o
  -9   1   2       23.75       14.97      2.64 o
  -8   1   2       80.72       76.89      4.23 o
  -7   1   2      287.46      290.40      4.69 o
  -6   1   2      153.20      145.88      3.13 o
  -5   1   2        0.20        1.53      0.73 o
  -4   1   2     1168.23     1161.40     12.07 o
  -3   1   2     1821.45     1854.77     12.05 o
  -2   1   2      102.70      102.92      1.97 o
  -1   1   2      491.57      499.98      4.03 o
   0   1   2     1061.18     1090.82      6.83 o
   1   1   2     6877.58     6941.69     37.42 o
   2   1   2     2035.49     2131.58     13.03 o
   3   1   2      201.97      193.35      1.88 o
   4   1   2     2292.66     2305.71     22.75 o
   5   1   2      884.66      907.04     17.14 o
   6   1   2       22.46       22.13      6.40 o
   7   1   2      189.17      193.23     10.86 o
   8   1   2       20.98       24.09      8.52 o
  -9   2   2       25.02       29.76      3.32 o
  -8   2   2       28.90       34.93      2.78 o
  -7   2   2       43.39       43.89      2.29 o
  -6   2   2       22.22       21.71      1.55 o
  -5   2   2      636.93      645.82      6.76 o
  -4   2   2     1361.32     1346.22      9.39 o
  -3   2   2      494.03      521.32      4.51 o
  -2   2   2     1641.65     1703.01     10.80 o
  -1   2   2     5838.05     5993.85     44.08 o
   0   2   2     2329.86     2425.75     14.01 o
   1   2   2       15.71       18.75      0.73 o
   2   2   2     2251.45     2340.69     17.76 o
   3   2   2     2739.88     2826.50     20.07 o
   4   2   2      202.34      198.59      3.37 o
   5   2   2      236.74      237.14      5.55 o
   6   2   2      249.28      250.70      7.21 o
   7   2   2       30.56       36.70      8.60 o
   8   2   2        0.00       -0.57      5.27 o
  -9   3   2       18.36       20.78      3.05 o
  -8   3   2        8.88        6.79      1.79 o
  -7   3   2       65.19       68.75      2.88 o
  -6   3   2      506.62      510.80      7.46 o
  -5   3   2      520.60      511.61      7.18 o
  -4   3   2       45.65       44.94      1.68 o
  -3   3   2     2695.02     2740.43     18.25 o
  -2   3   2     4247.84     4413.10     26.97 o
  -1   3   2      286.55      274.88      3.14 o
   0   3   2     1824.31     1918.68     13.47 o
   1   3   2     3403.93     3450.57     22.34 o
   2   3   2     1214.46     1210.74     13.66 o
   3   3   2        2.95        4.19      0.77 o
   4   3   2      485.39      498.30     10.94 o
   5   3   2      421.76      429.18      6.19 o
   6   3   2       44.01       45.43      2.12 o
   7   3   2       16.24       10.91      6.33 o
  -9   4   2        1.21        0.49      4.70 o
  -8   4   2       52.69       60.62      3.56 o
  -7   4   2      152.14      149.96      4.44 o
  -6   4   2       42.34       40.35      2.50 o
  -5   4   2      329.19      312.42      9.20 o
  -4   4   2     1653.97     1649.03     19.09 o
  -3   4   2      906.84      946.09      8.29 o
  -2   4   2       56.84       54.84      1.59 o
  -1   4   2     2136.90     2191.70     16.00 o
   0   4   2     2951.06     2971.14     20.16 o
   1   4   2      462.93      464.98      4.90 o
   2   4   2      268.15      258.79      3.98 o
   3   4   2     1386.02     1425.65     13.28 o
   4   4   2      439.44      440.25      6.05 o
   5   4   2        5.21        4.38      1.14 o
   6   4   2       47.88       47.57      3.59 o
   7   4   2       39.03       40.32      4.31 o
  -9   5   2       24.04       21.53      4.14 o
  -8   5   2       55.30       57.54      4.22 o
  -7   5   2       11.90       12.62      2.94 o
  -6   5   2      372.57      368.38      7.66 o
  -5   5   2      530.22      532.65     10.34 o
  -4   5   2       68.64       75.92      2.71 o
  -3   5   2      448.69      451.24      5.29 o
  -2   5   2     2038.24     2001.45     16.10 o
  -1   5   2     1795.99     1794.11     14.66 o
   0   5   2        0.56        0.99      0.66 o
   1   5   2     2250.82     2224.75     19.42 o
   2   5   2      936.80      931.22     10.52 o
   3   5   2        7.97       10.04      1.38 o
   4   5   2        0.67        0.70      1.17 o
   5   5   2       98.32       99.01      4.22 o
   6   5   2      203.82      209.08      5.82 o
  -9   6   2        1.83        3.12      4.20 o
  -8   6   2        6.17        4.55      2.55 o
  -7   6   2      138.02      142.62      7.86 o
  -6   6   2      333.70      350.01      9.28 o
  -5   6   2        1.11        5.05      1.82 o
  -4   6   2     1447.52     1415.24     18.64 o
  -3   6   2     2363.50     2343.14     20.10 o
  -2   6   2       12.72        7.33      1.15 o
  -1   6   2     2407.65     2383.41     19.11 o
   0   6   2      279.17      288.83      5.50 o
   1   6   2        7.93        8.49      1.41 o
   2   6   2      380.90      373.94      6.36 o
   3   6   2       20.31       21.45      1.85 o
   4   6   2      723.06      734.49     10.63 o
   5   6   2      144.58      155.04      4.55 o
  -8   7   2       75.00       80.17      6.75 o
  -7   7   2       61.16       58.79      4.74 o
  -6   7   2      151.63      144.20      6.44 o
  -5   7   2     1190.53     1172.35     18.03 o
  -4   7   2      136.43      135.65      4.21 o
  -3   7   2      704.88      694.15      8.67 o
  -2   7   2      255.35      270.74      5.69 o
  -1   7   2      172.86      159.20      4.59 o
   0   7   2      585.05      590.35      9.80 o
   1   7   2        4.31        7.39      1.69 o
   2   7   2      760.38      765.75     10.34 o
   3   7   2      442.97      442.27      7.41 o
   4   7   2        0.34        1.65      1.81 o
   5   7   2       93.20       90.89      5.97 o
  -8   8   2        2.22        7.75      4.94 o
  -7   8   2       98.48      100.32      7.35 o
  -6   8   2       87.01       85.06      5.59 o
  -5   8   2       14.48        9.96      2.66 o
  -4   8   2       15.66       13.37      2.51 o
  -3   8   2      715.78      713.53     10.85 o
  -2   8   2      814.41      852.62     23.65 o
  -1   8   2       14.56       11.63      1.92 o
   0   8   2      609.35      628.33     10.84 o
   1   8   2      509.57      505.62      9.49 o
   2   8   2       59.76       63.33      3.68 o
   3   8   2       36.18       29.92      3.54 o
   4   8   2      106.24      109.99     10.04 o
  -7   9   2       32.40       33.21      5.41 o
  -6   9   2        1.54        0.68      2.40 o
  -5   9   2      185.61      185.89     14.68 o
  -4   9   2      335.18      356.32      9.22 o
  -3   9   2       46.21       46.82      4.68 o
  -2   9   2       97.23       95.97      4.20 o
  -1   9   2      493.81      508.97     10.07 o
   0   9   2      301.68      313.91      7.76 o
   1   9   2        0.04        1.51      1.75 o
   2   9   2      161.92      146.07     11.15 o
  -6  10   2       61.91       63.65      7.02 o
  -5  10   2       55.64       45.01     10.76 o
  -4  10   2        1.12        2.13      5.11 o
  -3  10   2      142.67      151.80      7.78 o
  -2  10   2      385.37      379.98     14.77 o
  -1  10   2       72.50       74.38      5.09 o
   0  10   2      105.28      110.28      8.08 o
   1  10   2      171.96      188.28     10.08 o
  -1  11   2       99.88      116.49     12.23 o
   0 -12   3        0.02        0.21      4.30 o
   2 -12   3      131.68      118.54     12.82 o
   3 -12   3        3.65        1.47      3.70 o
   4 -12   3       20.41       13.58      3.84 o
   5 -12   3       38.73       40.80      6.04 o
  -2 -11   3       22.58       24.95      7.47 o
  -1 -11   3       83.87       83.89      5.97 o
   0 -11   3      225.35      220.26     10.45 o
   1 -11   3       64.37       74.71      7.00 o
   2 -11   3        4.41        7.24      2.79 o
   3 -11   3       88.29       91.36      4.66 o
   4 -11   3      103.56      117.45      9.01 o
   5 -11   3       28.20       24.36      3.76 o
   6 -11   3        7.47        4.58      6.19 o
  -3 -10   3        0.07       -1.56      3.21 o
  -2 -10   3      116.08      112.94      5.45 o
  -1 -10   3      345.95      339.90     10.84 o
   0 -10   3       81.78       84.32      4.20 o
   1 -10   3      155.77      159.66      4.89 o
   2 -10   3      549.88      546.82      8.69 o
   3 -10   3      161.21      170.61      5.46 o
   4 -10   3       25.27       16.30      2.81 o
   5 -10   3      100.04      102.48      5.14 o
   6 -10   3       41.21       43.92      4.60 o
   7 -10   3        4.74        7.83      3.25 o
  -4  -9   3        1.56        5.94      4.43 o
  -3  -9   3      117.04      110.71      8.20 o
  -2  -9   3      411.62      403.84     14.42 o
  -1  -9   3       30.84       34.98      3.20 o
   0  -9   3      886.91      825.79     15.73 o
   1  -9   3     1192.44     1171.32     12.98 o
   2  -9   3       11.30       18.98      1.99 o
   3  -9   3      373.66      355.32      6.78 o
   4  -9   3      353.21      340.97      8.14 o
   5  -9   3       28.88       35.74      3.19 o
   6  -9   3        5.07        1.14      1.91 o
   7  -9   3       11.33        9.35      3.13 o
   8  -9   3       12.64       17.31      5.74 o
  -5  -8   3       17.09       15.44      5.17 o
  -4  -8   3      229.67      225.75      6.01 o
  -3  -8   3      115.09      113.61      6.42 o
  -2  -8   3      218.13      199.83      5.43 o
  -1  -8   3      851.09      807.19     12.05 o
   0  -8   3      544.42      558.65     10.50 o
   1  -8   3        1.05        1.60      0.94 o
   2  -8   3      824.98      826.71      9.52 o
   3  -8   3      609.02      591.44      8.11 o
   4  -8   3       82.48       87.63      3.96 o
   5  -8   3       32.88       29.74      3.19 o
   6  -8   3      221.10      223.16      6.27 o
   7  -8   3       32.14       30.66      4.53 o
   8  -8   3        2.27        0.99      2.59 o
  -6  -7   3       67.00       75.34      5.68 o
  -5  -7   3       75.36       79.09      3.24 o
  -4  -7   3        7.26        6.54      1.42 o
  -3  -7   3      268.32      255.23      4.84 o
  -2  -7   3      774.22      778.55      9.50 o
  -1  -7   3      188.91      181.72      4.33 o
   0  -7   3      270.71      289.48      4.39 o
   1  -7   3      939.64      893.00      8.85 o
   2  -7   3     1434.61     1415.49     12.38 o
   3  -7   3       76.29       75.82      2.63 o
   4  -7   3      979.31      953.04     20.40 o
   5  -7   3      509.49      497.01     14.71 o
   6  -7   3        5.08        7.20      1.70 o
   7  -7   3       14.58       12.10      2.17 o
   8  -7   3       21.74       21.01      2.50 o
  -6  -6   3       22.62       24.10      2.68 o
  -5  -6   3       26.70       25.81      2.06 o
  -4  -6   3      651.48      648.56      7.83 o
  -3  -6   3      472.07      456.79      6.55 o
  -2  -6   3       64.14       67.90      2.12 o
  -1  -6   3     1067.65     1042.32      8.53 o
   0  -6   3     2191.14     2187.41     16.26 o
   1  -6   3      273.56      252.66      3.71 o
   2  -6   3      566.13      591.43      9.86 o
   3  -6   3      936.13      930.50      9.67 o
   4  -6   3      666.31      675.70     14.71 o
   5  -6   3       12.15       10.79      1.90 o
   6  -6   3      203.32      199.32      5.25 o
   7  -6   3      109.47      117.47      3.94 o
   8  -6   3        5.80        5.35      1.94 o
  -7  -5   3        0.03       -0.34      2.22 o
  -6  -5   3       91.32       86.30      3.89 o
  -5  -5   3      222.82      221.65      4.27 o
  -4  -5   3      107.50      120.82      2.87 o
  -3  -5   3      150.85      147.16      3.16 o
  -2  -5   3     2117.21     2152.55     16.17 o
  -1  -5   3     1389.28     1409.65      9.33 o
   0  -5   3        0.41        0.63      0.50 o
   1  -5   3     1274.26     1307.52     12.86 o
   2  -5   3     3620.97     3509.02     33.07 o
   3  -5   3      470.54      438.46      4.63 o
   4  -5   3      330.61      315.88      4.69 o
   5  -5   3      560.11      547.29      7.31 o
   6  -5   3      188.64      201.04      5.48 o
   7  -5   3        7.22        8.34      1.50 o
   8  -5   3       29.66       32.23      2.47 o
  -8  -4   3        0.39        5.57      4.01 o
  -7  -4   3       31.32       28.63      2.65 o
  -6  -4   3      149.55      151.27      3.81 o
  -5  -4   3        6.95        9.84      1.30 o
  -4  -4   3      519.75      523.37      6.15 o
  -3  -4   3     1490.42     1528.94     11.99 o
  -2  -4   3     1058.43     1064.83      7.63 o
  -1  -4   3      328.58      365.71      3.37 o
   0  -4   3     6957.23     7208.72     39.80 o
   1  -4   3     3342.15     3226.85     25.61 o
   2  -4   3       35.71       52.55      1.41 o
   3  -4   3     1498.43     1455.89     15.12 o
   4  -4   3     1447.21     1418.97     13.62 o
   5  -4   3      326.33      339.51      4.03 o
   6  -4   3       78.63       78.78      2.75 o
   7  -4   3      287.18      282.66      5.75 o
   8  -4   3       19.49       20.66      1.82 o
   9  -4   3        8.11        5.36      6.54 o
  -8  -3   3       50.52       52.33      3.25 o
  -7  -3   3       33.44       32.03      2.14 o
  -6  -3   3       71.56       72.38      2.62 o
  -5  -3   3      588.21      560.50      6.75 o
  -4  -3   3      687.49      673.61      8.22 o
  -3  -3   3        0.39        2.76      0.69 o
  -2  -3   3     1923.86     1987.75     14.38 o
  -1  -3   3     3867.45     4001.20     24.63 o
   0  -3   3     1366.47     1369.52      8.94 o
   1  -3   3      200.79      211.56      2.15 o
   2  -3   3     3573.04     3569.60     27.98 o
   3  -3   3     3938.45     3949.78     23.65 o
   4  -3   3        7.16        7.65      0.69 o
   5  -3   3     1097.42     1090.97     13.18 o
   6  -3   3      307.65      310.49      4.47 o
   7  -3   3        1.48        1.63      1.17 o
   8  -3   3        2.99        3.97      5.62 o
  -8  -2   3        0.44        0.85      1.59 o
  -7  -2   3       54.47       55.30      3.87 o
  -6  -2   3      303.52      308.71      5.26 o
  -5  -2   3      224.96      232.16      3.79 o
  -4  -2   3      480.02      493.51      5.86 o
  -3  -2   3     3225.15     3348.64     21.66 o
  -2  -2   3      894.51      850.21      6.57 o
  -1  -2   3       37.76       48.75      1.03 o
   0  -2   3      609.59      617.35      4.86 o
   1  -2   3     6292.12     6253.63     33.41 o
   2  -2   3     2225.35     2160.51     14.92 o
   3  -2   3      407.46      438.08      3.76 o
   4  -2   3     1433.39     1402.52     10.66 o
   5  -2   3      753.63      726.74      8.17 o
   6  -2   3        8.01        6.05      3.36 o
   7  -2   3       89.04      101.89      8.11 o
   8  -2   3       48.03       38.21      9.16 o
  -8  -1   3       28.61       31.11      3.07 o
  -7  -1   3      142.24      139.21      3.40 o
  -6  -1   3        0.58        0.40      0.80 o
  -5  -1   3      623.89      625.45      6.75 o
  -4  -1   3     1267.62     1277.26     10.47 o
  -3  -1   3      935.43      954.35      7.31 o
  -2  -1   3      279.70      289.93      2.88 o
  -1  -1   3     8225.60     8631.68     46.89 o
   0  -1   3     5256.75     5399.19     32.62 o
   1  -1   3       15.75       11.54      0.84 o
   2  -1   3     1991.13     2013.39     13.77 o
   3  -1   3     3886.38     3881.97     25.20 o
   4  -1   3      412.44      406.47      4.38 o
   5  -1   3      137.81      139.47      4.00 o
   6  -1   3      269.28      268.95     23.66 o
   7  -1   3      109.99      117.31      8.79 o
   8  -1   3        0.78       -2.43      4.77 o
  -9   0   3       20.83       20.22      2.98 o
  -8   0   3        3.59        2.34      1.64 o
  -7   0   3       25.50       25.69      1.80 o
  -6   0   3      223.64      237.96      3.81 o
  -5   0   3      868.61      858.11      8.53 o
  -4   0   3       71.30       71.84      1.72 o
  -3   0   3     2387.02     2487.18     15.94 o
  -2   0   3     5795.89     5999.36     35.44 o
  -1   0   3     2041.36     2101.77     12.48 o
   0   0   3     1562.89     1756.10     10.07 o
   1   0   3     6660.21     6683.66     37.49 o
   2   0   3     1920.20     1865.82     15.86 o
   3   0   3       67.38       69.47      1.28 o
   4   0   3      537.21      536.84      5.33 o
   5   0   3      993.22      977.37     18.07 o
   6   0   3       73.79       82.88      7.13 o
   7   0   3       31.07       34.41      8.70 o
   8   0   3       17.25       20.79      6.02 o
  -9   1   3        1.62        1.89      2.17 o
  -8   1   3       28.23       32.51      2.25 o
  -7   1   3      140.88      149.41      3.60 o
  -6   1   3       28.78       30.63      1.60 o
  -5   1   3      112.69      111.68      2.57 o
  -4   1   3      691.04      679.10      6.01 o
  -3   1   3     2061.76     2143.30     14.10 o
  -2   1   3      704.00      745.43      5.62 o
  -1   1   3      963.89      941.56      6.64 o
   0   1   3     8022.50     8206.68     60.87 o
   1   1   3     6817.37     7394.80     49.01 o
   2   1   3      640.71      674.28      5.95 o
   3   1   3     5203.84     5434.64     42.68 o
   4   1   3      733.54      717.42     12.33 o
   5   1   3       53.65       57.95      2.18 o
   6   1   3       60.43       57.27      3.38 o
   7   1   3       36.38       41.09      7.28 o
   8   1   3       25.23       29.75      6.48 o
  -9   2   3       15.62       17.96      3.04 o
  -8   2   3       20.51       18.75      2.21 o
  -7   2   3        0.02       -0.12      1.12 o
  -6   2   3      123.72      125.29      3.25 o
  -5   2   3      534.16      537.94      7.61 o
  -4   2   3      591.00      596.88      5.65 o
  -3   2   3       50.72       60.23      1.55 o
  -2   2   3     2932.73     2906.85     17.77 o
  -1   2   3    11383.04    12271.50     71.13 o
   0   2   3      387.16      422.75      3.60 o
   1   2   3     6022.97     6487.18     66.89 o
   2   2   3     3709.84     3682.88     40.31 o
   3   2   3      121.72      102.32      2.43 o
   4   2   3       90.29       85.80      1.98 o
   5   2   3      227.92      223.97      6.07 o
   6   2   3      186.30      194.27      4.47 o
   7   2   3       12.07       10.06      5.86 o
  -9   3   3        3.19        2.07      2.45 o
  -8   3   3       11.77        7.46      1.94 o
  -7   3   3      124.69      134.84      4.04 o
  -6   3   3      264.55      259.46      5.27 o
  -5   3   3       45.50       47.99      2.11 o
  -4   3   3      780.02      780.97      7.82 o
  -3   3   3     3367.28     3458.79     21.97 o
  -2   3   3     1086.73     1093.58      8.71 o
  -1   3   3      819.37      893.74      7.40 o
   0   3   3     3260.92     3314.00     19.35 o
   1   3   3     1865.70     1819.38     18.43 o
   2   3   3      169.88      178.78      3.13 o
   3   3   3      478.74      477.87      5.61 o
   4   3   3      992.69      994.87     17.24 o
   5   3   3      146.53      151.94      3.25 o
   6   3   3       18.34       18.02      1.69 o
   7   3   3       45.68       40.17      5.01 o
  -9   4   3        9.67        8.73      3.29 o
  -8   4   3       61.07       61.53      5.81 o
  -7   4   3       48.52       49.68      3.86 o
  -6   4   3       46.61       50.56      2.96 o
  -5   4   3      710.46      715.96     10.65 o
  -4   4   3     1017.24      976.58     10.09 o
  -3   4   3       12.17       14.11      1.08 o
  -2   4   3     1145.72     1087.06      8.65 o
  -1   4   3     2374.24     2396.93     16.82 o
   0   4   3     1555.80     1617.48     11.43 o
   1   4   3       72.52       80.20      2.95 o
   2   4   3     1770.96     1748.09     16.59 o
   3   4   3      902.30      894.46      9.35 o
   4   4   3       36.81       38.40      3.73 o
   5   4   3      122.59      118.14      3.29 o
   6   4   3      142.65      153.38      4.69 o
  -9   5   3       14.25        9.07      4.89 o
  -8   5   3        0.20        3.10      2.26 o
  -7   5   3       77.21       84.64      4.97 o
  -6   5   3      260.46      255.72      6.91 o
  -5   5   3      144.26      143.76      6.17 o
  -4   5   3       26.44       30.07      2.42 o
  -3   5   3     1136.82     1146.75     10.84 o
  -2   5   3     2265.73     2323.95     20.12 o
  -1   5   3      113.80      119.35      2.79 o
   0   5   3      860.44      863.75      9.15 o
   1   5   3     1788.14     1747.54     21.84 o
   2   5   3      969.02      959.61     11.67 o
   3   5   3       71.56       72.23      2.70 o
   4   5   3      606.47      605.45     12.45 o
   5   5   3      107.35      117.64      3.77 o
   6   5   3        0.03       -1.22      1.76 o
  -8   6   3       94.13       91.21      8.91 o
  -7   6   3      129.33      130.18      6.28 o
  -6   6   3       13.14       12.06      2.78 o
  -5   6   3      494.09      480.80     16.48 o
  -4   6   3      337.09      329.91      6.51 o
  -3   6   3       30.71       34.52      1.94 o
  -2   6   3       83.63       98.91      2.81 o
  -1   6   3      439.47      429.25      8.40 o
   0   6   3     3033.82     3050.72     40.01 o
   1   6   3      235.91      266.68      5.33 o
   2   6   3      740.66      715.26      9.59 o
   3   6   3      625.53      642.17     10.87 o
   4   6   3       81.23       93.38      3.86 o
   5   6   3        9.74       10.73      3.70 o
  -8   7   3        0.13       -1.62      2.54 o
  -7   7   3      226.63      214.88     10.36 o
  -6   7   3       51.04       55.61      4.60 o
  -5   7   3       16.44       17.92      3.19 o
  -4   7   3      180.55      176.73      5.03 o
  -3   7   3        7.69        8.30      1.49 o
  -2   7   3     1483.61     1433.86     15.79 o
  -1   7   3     1092.15     1121.12     13.26 o
   0   7   3       19.60       20.59      3.08 o
   1   7   3      922.26      883.65     13.09 o
   2   7   3      680.65      673.75     11.02 o
   3   7   3       10.76       11.81      1.92 o
   4   7   3       99.59       99.13      5.29 o
  -7   8   3        3.60        3.41      3.13 o
  -6   8   3      140.35      139.91      6.80 o
  -5   8   3        1.58        0.13      2.35 o
  -4   8   3      534.50      526.32     11.26 o
  -3   8   3      567.67      574.74     10.98 o
  -2   8   3       29.34       31.47      2.59 o
  -1   8   3      299.97      294.49      7.28 o
   0   8   3      663.33      655.92     11.57 o
   1   8   3      229.84      214.59      6.21 o
   2   8   3        7.65        5.91      2.25 o
   3   8   3      203.09      189.91      7.34 o
  -7   9   3        5.06       -1.23      4.53 o
  -6   9   3       76.65       74.48      6.99 o
  -5   9   3      209.10      216.52      8.81 o
  -4   9   3       84.71       70.23      7.11 o
  -3   9   3       29.42       34.83      4.88 o
  -2   9   3      318.45      305.27      8.89 o
  -1   9   3      370.66      371.43      9.09 o
   0   9   3       30.20       37.28      3.80 o
   1   9   3      114.37      122.51     16.65 o
   2   9   3      184.56      176.27     13.18 o
  -4  10   3       74.62       73.41     11.89 o
  -3  10   3      268.04      268.53     18.80 o
  -1  10   3        6.50        1.42      3.35 o
   0  10   3      137.63      144.41     10.81 o
   0 -12   4       69.22       70.32      7.23 o
   1 -12   4      118.74      139.15     13.91 o
   2 -12   4       32.80       31.68      5.66 o
   3 -12   4       12.28       13.15      4.57 o
   4 -12   4       46.68       39.58      7.19 o
   5 -12   4       35.81       38.80      9.56 o
  -2 -11   4       17.47       20.05      6.00 o
  -1 -11   4       67.78       75.77      8.47 o
   0 -11   4      103.07      114.53      5.15 o
   1 -11   4       25.88       26.34      4.08 o
   2 -11   4       41.61       37.07      4.70 o
   3 -11   4      237.05      252.88      8.97 o
   4 -11   4       86.28       87.25      5.83 o
   5 -11   4       10.06        3.11      2.69 o
   6 -11   4       50.08       63.96      6.36 o
  -3 -10   4       55.86       76.11      9.14 o
  -2 -10   4      170.62      159.41      6.14 o
  -1 -10   4       67.14       68.52      4.41 o
   0 -10   4       35.13       38.72      3.68 o
   1 -10   4      257.91      272.58     10.33 o
   2 -10   4      189.72      198.87      5.70 o
   3 -10   4       28.58       30.31      2.85 o
   4 -10   4       43.12       44.88      3.68 o
   5 -10   4      166.79      160.12      7.40 o
   6 -10   4       39.05       43.99      5.23 o
   7 -10   4        3.87        4.34      4.27 o
  -4  -9   4      136.00      129.73      7.45 o
  -3  -9   4      254.71      254.64      9.22 o
  -2  -9   4        1.72        1.45      1.70 o
  -1  -9   4      404.18      373.61     13.58 o
   0  -9   4      424.63      439.86      9.10 o
   1  -9   4       75.65       82.30      2.84 o
   2  -9   4       73.67       72.68      3.13 o
   3  -9   4      240.09      237.43      5.98 o
   4  -9   4      112.24      118.23      6.87 o
   5  -9   4        8.60        8.36      2.13 o
   6  -9   4        8.24        4.79      2.01 o
   7  -9   4        7.53        7.34      3.20 o
  -5  -8   4      142.16      147.59      6.36 o
  -4  -8   4       47.13       51.72      3.07 o
  -3  -8   4       59.31       58.83      3.08 o
  -2  -8   4      559.52      527.88      8.54 o
  -1  -8   4      519.04      525.86      7.77 o
   0  -8   4        8.57        7.46      1.21 o
   1  -8   4      431.67      454.21      6.40 o
   2  -8   4      520.95      532.20      9.70 o
   3  -8   4      109.64      105.60      3.48 o
   4  -8   4       26.49       30.23      3.86 o
   5  -8   4       12.55        7.94      2.78 o
   6  -8   4       73.48       74.15      6.47 o
   7  -8   4      146.54      148.54      5.23 o
   8  -8   4        2.05        1.62      2.63 o
  -6  -7   4       26.58       27.89      5.83 o
  -5  -7   4        0.11       -0.54      1.42 o
  -4  -7   4       84.58       77.47      3.53 o
  -3  -7   4      312.02      296.59      5.21 o
  -2  -7   4      412.96      416.08      6.51 o
  -1  -7   4        3.89        3.68      1.18 o
   0  -7   4     1984.04     1968.28     15.40 o
   1  -7   4     1828.33     1838.27     17.34 o
   2  -7   4       72.98       71.92      2.84 o
   3  -7   4      310.19      316.80      4.92 o
   4  -7   4      226.10      226.46      6.89 o
   5  -7   4      290.85      286.29      5.92 o
   6  -7   4        2.07        3.13      1.45 o
   7  -7   4      103.18       98.07      3.68 o
   8  -7   4       44.15       36.65      4.02 o
  -7  -6   4        3.45        4.70      3.73 o
  -6  -6   4        6.66        6.18      1.97 o
  -5  -6   4       75.42       69.48      3.64 o
  -4  -6   4      370.99      368.84      6.46 o
  -3  -6   4      163.46      166.17      3.82 o
  -2  -6   4      949.87      917.40      9.68 o
  -1  -6   4     2061.72     2044.39     14.86 o
   0  -6   4      190.57      184.32      3.65 o
   1  -6   4       55.88       68.48      1.77 o
   2  -6   4      916.35      917.01      9.92 o
   3  -6   4     1166.61     1139.11     17.35 o
   4  -6   4       63.53       58.83      2.59 o
   5  -6   4      113.16      113.36      3.43 o
   6  -6   4      200.48      194.80      4.93 o
   7  -6   4       61.02       65.50      3.02 o
   8  -6   4        0.01       -0.10      1.58 o
  -7  -5   4        8.34        7.35      3.99 o
  -6  -5   4      118.03      116.31      4.34 o
  -5  -5   4      142.73      133.80      3.45 o
  -4  -5   4       84.54       82.96      2.96 o
  -3  -5   4      814.71      802.41      9.24 o
  -2  -5   4      978.78      983.09      8.80 o
  -1  -5   4      196.00      200.46      2.71 o
   0  -5   4      927.58      890.10      8.40 o
   1  -5   4     2410.69     2421.60     16.61 o
   2  -5   4      918.90      953.13      7.41 o
   3  -5   4        2.01        3.43      0.76 o
   4  -5   4      733.57      751.51      8.08 o
   5  -5   4      592.71      572.17      7.93 o
   6  -5   4       27.37       26.48      1.65 o
   7  -5   4       42.74       37.70      2.13 o
   8  -5   4       33.54       30.70      3.52 o
  -8  -4   4       16.88       10.51      6.92 o
  -7  -4   4       54.68       60.85      3.42 o
  -6  -4   4       11.98       12.17      2.08 o
  -5  -4   4      116.67      124.75      3.19 o
  -4  -4   4      990.62      950.90     10.26 o
  -3  -4   4      772.14      730.59      7.33 o
  -2  -4   4      258.39      251.72      3.09 o
  -1  -4   4     2798.69     2776.19     17.88 o
   0  -4   4     2681.06     2777.11     17.76 o
   1  -4   4      293.79      298.27      3.48 o
   2  -4   4     1250.37     1363.14      9.25 o
   3  -4   4     2404.36     2462.34     19.97 o
   4  -4   4      319.62      292.12      3.52 o
   5  -4   4       95.33      101.72      3.16 o
   6  -4   4       95.08       95.56      2.58 o
   7  -4   4       31.76       35.00      1.79 o
   8  -4   4       19.35       19.05      2.34 o
  -8  -3   4       12.04       10.77      2.56 o
  -7  -3   4       13.26        9.85      1.67 o
  -6  -3   4      190.57      192.24      5.69 o
  -5  -3   4      286.22      282.53      4.68 o
  -4  -3   4      103.37      109.81      2.77 o
  -3  -3   4      304.85      280.83      3.64 o
  -2  -3   4     3828.62     3902.67     23.20 o
  -1  -3   4     4605.72     4897.73     27.59 o
   0  -3   4      609.78      693.72      5.32 o
   1  -3   4     9415.91     9937.87    101.24 o
   2  -3   4     1546.35     1464.26      9.18 o
   3  -3   4      227.07      293.61      3.92 o
   4  -3   4      105.42      111.60      2.00 o
   5  -3   4      144.52      135.86      2.46 o
   6  -3   4      217.08      210.64      3.35 o
   7  -3   4       20.94       17.42      1.87 o
   8  -3   4       21.34       22.61      5.56 o
  -8  -2   4       24.04       18.47      2.46 o
  -7  -2   4       71.34       79.35      3.09 o
  -6  -2   4       64.43       68.11      2.32 o
  -5  -2   4        0.46        0.85      0.98 o
  -4  -2   4      609.76      616.23      7.24 o
  -3  -2   4     3193.86     3336.18     22.01 o
  -2  -2   4      641.71      624.13      5.24 o
  -1  -2   4     4313.48     4601.34     26.77 o
   0  -2   4     4389.73     4372.40     33.81 o
   1  -2   4      772.94      708.28      6.91 o
   2  -2   4       20.19       19.65      0.85 o
   3  -2   4     1466.42     1467.19      8.58 o
   4  -2   4     1340.18     1333.33     12.16 o
   5  -2   4       94.37       89.39      3.13 o
   6  -2   4       46.30       46.19      1.90 o
   7  -2   4      123.81      133.50      9.20 o
   8  -2   4       37.24       39.50      6.65 o
  -8  -1   4       29.02       26.10      2.47 o
  -7  -1   4        7.06        6.27      1.42 o
  -6  -1   4       76.97       76.37      2.40 o
  -5  -1   4      898.84      879.40      9.10 o
  -4  -1   4      586.73      591.57      6.23 o
  -3  -1   4      193.58      209.80      3.77 o
  -2  -1   4     1392.86     1410.85      9.83 o
  -1  -1   4     4827.98     4945.66     28.68 o
   0  -1   4     2429.16     2615.26     14.92 o
   1  -1   4     2789.51     2830.52     15.87 o
   2  -1   4     4402.14     4532.83     41.09 o
   3  -1   4      764.16      764.45      5.15 o
   4  -1   4        4.28        7.39      1.05 o
   5  -1   4      393.02      398.54      6.37 o
   6  -1   4      252.26      249.54      6.21 o
   7  -1   4       23.14       25.57      5.60 o
   8  -1   4        5.35        1.26      4.14 o
  -9   0   4        5.90        9.91      2.87 o
  -8   0   4        0.04        1.08      1.49 o
  -7   0   4      128.83      136.10      3.66 o
  -6   0   4      382.57      391.62      5.53 o
  -5   0   4       94.93       87.95      2.47 o
  -4   0   4      530.97      564.68      5.79 o
  -3   0   4     4477.91     4476.59     26.44 o
  -2   0   4     1548.07     1553.57     10.35 o
  -1   0   4     1292.62     1291.75      8.76 o
   0   0   4     2334.24     2516.24     14.30 o
   1   0   4     2211.65     2266.49     12.98 o
   2   0   4      682.89      664.43      6.66 o
   3   0   4      335.40      349.97      4.52 o
   4   0   4      932.31      929.83     19.78 o
   5   0   4      405.73      402.63      5.36 o
   6   0   4        5.43        5.36      1.65 o
   7   0   4       82.48       89.14     12.26 o
   8   0   4       41.11       49.30      7.85 o
  -9   1   4        5.53        3.12      2.65 o
  -8   1   4       40.62       46.14      2.75 o
  -7   1   4       78.48       78.96      2.66 o
  -6   1   4        0.80        0.77      0.96 o
  -5   1   4      714.20      693.32      7.82 o
  -4   1   4     1759.38     1760.41     13.73 o
  -3   1   4      456.87      482.20      4.44 o
  -2   1   4     1307.03     1382.86      9.58 o
  -1   1   4     7998.93     8285.62     58.30 o
   0   1   4     1650.14     1655.73     11.22 o
   1   1   4      624.46      676.06      6.44 o
   2   1   4     1108.42     1128.31     10.94 o
   3   1   4     1149.29     1119.25     14.38 o
   4   1   4      336.32      328.06      5.51 o
   5   1   4       72.16       70.77      2.33 o
   6   1   4      255.83      255.23      6.22 o
   7   1   4       52.74       56.88      7.45 o
  -9   2   4        4.81        7.96      3.22 o
  -8   2   4       17.32       12.84      2.12 o
  -7   2   4        0.35        1.34      1.37 o
  -6   2   4      393.02      378.77      5.64 o
  -5   2   4     1458.57     1450.85     13.63 o
  -4   2   4        2.01        2.01      0.86 o
  -3   2   4     5517.35     5766.23     35.12 o
  -2   2   4     3943.97     3884.61     23.55 o
  -1   2   4       45.05       85.67      2.20 o
   0   2   4     1050.82     1021.27      8.36 o
   1   2   4     2100.23     2001.79     22.32 o
   2   2   4     1367.78     1376.71     15.54 o
   3   2   4        2.95        3.11      0.79 o
   4   2   4      567.44      555.21      6.67 o
   5   2   4      376.12      370.46      6.08 o
   6   2   4       24.30       25.36      2.05 o
   7   2   4       10.36        7.03      3.32 o
  -9   3   4        8.02        3.73      2.98 o
  -8   3   4       37.51       35.00      3.72 o
  -7   3   4      378.80      370.68     14.52 o
  -6   3   4       58.73       57.55      2.74 o
  -5   3   4      677.15      691.74      8.81 o
  -4   3   4     1385.58     1388.53     12.51 o
  -3   3   4      495.63      440.21      5.00 o
  -2   3   4        2.10        6.64      1.31 o
  -1   3   4     1739.18     1661.20     13.29 o
   0   3   4     3895.42     3999.99     30.55 o
   1   3   4      433.86      473.78      7.81 o
   2   3   4      718.20      716.88     14.35 o
   3   3   4      922.70      932.07     13.07 o
   4   3   4      265.09      264.56      4.37 o
   5   3   4        4.95        3.78      1.18 o
   6   3   4       60.18       56.11      2.95 o
  -9   4   4       39.45       45.53      7.44 o
  -8   4   4       28.07       33.92      5.46 o
  -7   4   4       15.07       17.96      3.06 o
  -6   4   4      212.32      208.33      7.03 o
  -5   4   4      447.45      434.35      8.02 o
  -4   4   4      264.10      255.48      4.95 o
  -3   4   4      279.03      277.31      4.18 o
  -2   4   4     2988.70     2974.47     21.69 o
  -1   4   4     1448.23     1493.57     18.16 o
   0   4   4       54.93       54.22      1.95 o
   1   4   4      912.27      880.52     14.64 o
   2   4   4     1245.14     1219.77     17.95 o
   3   4   4      240.11      249.08      5.58 o
   4   4   4       81.27       75.19      2.96 o
   5   4   4      187.85      190.46      4.68 o
   6   4   4       66.89       66.11      3.53 o
  -8   5   4        6.57        8.81      3.39 o
  -7   5   4       73.51       76.94      5.08 o
  -6   5   4      245.71      237.45      7.92 o
  -5   5   4        8.85        8.44      2.13 o
  -4   5   4      926.18      909.51     13.36 o
  -3   5   4     1562.67     1547.11     14.02 o
  -2   5   4      240.38      232.66      3.94 o
  -1   5   4      461.30      445.87      6.38 o
   0   5   4     2217.99     2173.19     20.63 o
   1   5   4      624.68      640.56     11.58 o
   2   5   4       17.66       17.98      1.79 o
   3   5   4      196.58      202.25      6.26 o
   4   5   4      289.66      291.17      6.14 o
   5   5   4       60.81       62.33      3.65 o
  -8   6   4       17.09       13.11      3.74 o
  -7   6   4       18.48       20.31      3.67 o
  -6   6   4        5.93        5.28      2.46 o
  -5   6   4      396.84      397.31     10.52 o
  -4   6   4     1011.73     1020.92     13.53 o
  -3   6   4        0.51        2.68      1.12 o
  -2   6   4     1869.89     1876.19     18.82 o
  -1   6   4     1002.52     1012.98     12.21 o
   0   6   4       59.92       56.72      3.23 o
   1   6   4       73.95       72.59      4.08 o
   2   6   4      618.63      607.71      9.12 o
   3   6   4      302.12      312.40      6.11 o
   4   6   4        0.05        0.97      1.70 o
  -8   7   4        6.31        8.69      5.05 o
  -7   7   4        0.32        2.65      3.08 o
  -6   7   4      281.17      289.36      9.55 o
  -5   7   4      203.80      214.75      8.10 o
  -4   7   4      125.80      138.14      6.19 o
  -3   7   4      769.74      793.77     11.80 o
  -2   7   4      878.14      866.53     11.80 o
  -1   7   4        6.59       10.15      2.06 o
   0   7   4      897.83      907.21     18.41 o
   1   7   4      725.80      725.38     11.95 o
   2   7   4       45.84       46.12      3.32 o
   3   7   4       72.34       63.31      4.55 o
  -7   8   4       79.19       61.20      6.62 o
  -6   8   4        0.49       -0.45      3.75 o
  -5   8   4      136.07      140.98      7.13 o
  -4   8   4      512.22      521.78     11.76 o
  -3   8   4      152.77      159.10      9.43 o
  -2   8   4      168.48      177.40      5.94 o
  -1   8   4      718.69      712.50     12.45 o
   0   8   4      366.10      366.14      8.52 o
   1   8   4        6.84        3.87      1.95 o
   2   8   4      183.83      182.93      9.45 o
  -6   9   4       92.63       91.70      7.96 o
  -5   9   4       87.31       91.53     10.67 o
  -4   9   4        0.11        4.54      3.81 o
  -3   9   4      195.16      196.36      8.93 o
  -2   9   4      363.60      378.18     14.43 o
  -1   9   4       66.97       71.39      5.90 o
   0   9   4       36.53       34.10      5.65 o
   1   9   4      209.71      204.59     14.59 o
   1 -12   5       19.94       24.09      5.28 o
   2 -12   5        0.18       -1.73      3.36 o
   4 -12   5      104.73      117.04      8.47 o
   5 -12   5       12.30        7.33      5.17 o
  -2 -11   5       36.88       34.12      7.25 o
  -1 -11   5       96.14       98.93     16.13 o
   0 -11   5       78.74       81.67      4.54 o
   1 -11   5       28.82       25.16      3.54 o
   2 -11   5      298.12      294.84     10.85 o
   3 -11   5       89.12       93.64      5.23 o
   4 -11   5        5.82        7.36      2.58 o
   5 -11   5       33.06       31.51      5.04 o
   6 -11   5       25.23       31.41      7.41 o
  -3 -10   5       65.36       60.03      8.45 o
  -2 -10   5      106.28      105.78      4.83 o
  -1 -10   5        2.87        2.37      1.85 o
   0 -10   5      170.70      165.76      5.06 o
   1 -10   5      386.53      379.63      8.69 o
   2 -10   5       80.39       85.03      3.37 o
   3 -10   5       60.63       64.10      3.75 o
   4 -10   5      193.60      197.14      6.57 o
   5 -10   5       80.30       75.20      4.78 o
   6 -10   5        0.13       -0.39      2.39 o
   7 -10   5       17.26       22.06      6.42 o
  -4  -9   5       55.60       58.87      6.40 o
  -3  -9   5        8.37        7.44      2.09 o
  -2  -9   5       38.60       36.29      2.79 o
  -1  -9   5      288.37      276.58      7.16 o
   0  -9   5      218.76      225.27      5.19 o
   1  -9   5        2.91        5.87      1.26 o
   2  -9   5      152.31      148.36      4.05 o
   3  -9   5      318.44      327.89      8.65 o
   4  -9   5      105.55      108.18      4.69 o
   5  -9   5        0.77        0.45      1.74 o
   6  -9   5       87.06       82.14      4.70 o
   7  -9   5      136.03      122.53      7.07 o
  -5  -8   5       43.35       46.49      5.09 o
  -4  -8   5       10.84        9.90      2.38 o
  -3  -8   5      312.60      291.81      6.80 o
  -2  -8   5      160.05      154.34      4.18 o
  -1  -8   5        1.83       -0.65      1.00 o
   0  -8   5       24.37       20.31      1.52 o
   1  -8   5       32.42       28.09      1.86 o
   2  -8   5      428.46      430.41      6.37 o
   3  -8   5      853.75      858.43     12.17 o
   4  -8   5      108.14      103.24      4.27 o
   5  -8   5     1385.94     1397.20     27.82 o
   6  -8   5       71.14       72.65      3.35 o
   7  -8   5      196.44      194.80      7.36 o
   8  -8   5       36.53       39.43      6.28 o
  -6  -7   5       11.80       12.60      3.50 o
  -5  -7   5       57.52       48.64      3.46 o
  -4  -7   5      285.79      292.61      7.47 o
  -3  -7   5       97.77       98.20      3.93 o
  -2  -7   5       72.65       73.53      3.09 o
  -1  -7   5      103.34       93.68      3.48 o
   0  -7   5      311.17      304.22      4.45 o
   1  -7   5     1498.97     1474.74     12.47 o
   2  -7   5        1.83        4.67      2.18 o
   3  -7   5     2205.43     2202.02     35.34 o
   4  -7   5      512.91      514.60      8.44 o
   5  -7   5       64.22       56.51      3.05 o
   6  -7   5      105.46      111.17      3.43 o
   7  -7   5       19.46       21.36      2.34 o
   8  -7   5        4.08        4.86      2.65 o
  -6  -6   5       97.51      105.61      5.09 o
  -5  -6   5      167.32      156.02      4.69 o
  -4  -6   5        0.27       -1.08      1.08 o
  -3  -6   5       52.86       49.76      3.52 o
  -2  -6   5      445.24      428.73      7.04 o
  -1  -6   5     1515.59     1467.21     12.87 o
   0  -6   5        7.97        6.95      0.94 o
   1  -6   5     1483.35     1402.58     12.22 o
   2  -6   5      889.73      880.82      8.66 o
   3  -6   5      197.71      202.11      4.23 o
   4  -6   5        8.54        9.26      1.33 o
   5  -6   5      295.40      297.86      6.71 o
   6  -6   5      214.72      215.87      6.40 o
   7  -6   5        5.24        8.31      1.75 o
   8  -6   5       25.62       24.55      2.54 o
  -7  -5   5       47.12       31.97      4.07 o
  -6  -5   5       22.23       22.58      2.30 o
  -5  -5   5        0.34        0.96      1.33 o
  -4  -5   5      186.31      177.68      4.29 o
  -3  -5   5      890.67      898.76      9.87 o
  -2  -5   5      247.56      252.31      3.78 o
  -1  -5   5      152.12      157.97      2.70 o
   0  -5   5     1433.37     1421.99      9.74 o
   1  -5   5     2068.24     2046.14     14.62 o
   2  -5   5      137.68      139.09      2.55 o
   3  -5   5      767.49      756.40     11.92 o
   4  -5   5     1141.16     1123.95     17.03 o
   5  -5   5      150.87      148.66      3.32 o
   6  -5   5       35.38       37.58      1.92 o
   7  -5   5       81.01       74.85      4.07 o
   8  -5   5       25.28       18.45      2.70 o
  -7  -4   5       16.33       17.97      3.35 o
  -6  -4   5       23.49       28.68      2.36 o
  -5  -4   5      369.80      366.65      7.26 o
  -4  -4   5      378.77      382.51      5.87 o
  -3  -4   5        0.08        1.93      0.84 o
  -2  -4   5      959.27      987.59      7.89 o
  -1  -4   5     2136.77     2140.55     13.46 o
   0  -4   5      599.77      547.48      4.85 o
   1  -4   5      219.43      248.85      3.36 o
   2  -4   5     1674.37     1648.80     11.46 o
   3  -4   5     1016.97      967.80      8.02 o
   4  -4   5       70.24       71.52      1.98 o
   5  -4   5      146.35      142.99      3.26 o
   6  -4   5      300.62      307.78      4.13 o
   7  -4   5       59.19       60.29      2.29 o
   8  -4   5        2.79        3.62      3.87 o
  -8  -3   5        0.29        2.74      2.30 o
  -7  -3   5       22.37       22.72      2.22 o
  -6  -3   5      245.82      251.03      4.85 o
  -5  -3   5      197.90      206.81      4.21 o
  -4  -3   5      312.38      310.62      5.07 o
  -3  -3   5     2427.21     2559.44     19.85 o
  -2  -3   5      810.22      796.95      6.40 o
  -1  -3   5      457.24      599.81      5.14 o
   0  -3   5      869.09      848.83      6.70 o
   1  -3   5      669.88      544.35      4.81 o
   2  -3   5     1107.70     1118.76      7.98 o
   3  -3   5       31.44       38.01      1.33 o
   4  -3   5      786.90      792.07      7.57 o
   5  -3   5      685.04      675.43      7.72 o
   6  -3   5       48.15       45.91      1.40 o
   7  -3   5       57.30       51.84      4.02 o
   8  -3   5       60.70       60.82      7.95 o
  -8  -2   5       24.31       24.45      3.06 o
  -7  -2   5      150.22      152.03      5.06 o
  -6  -2   5        3.83        2.71      1.16 o
  -5  -2   5      749.21      781.18      9.26 o
  -4  -2   5     1184.84     1176.86     11.33 o
  -3  -2   5        1.75        6.23      1.27 o
  -2  -2   5      361.50      380.83      4.01 o
  -1  -2   5     1086.56      996.21      7.36 o
   0  -2   5     2433.96     2409.29     15.61 o
   1  -2   5      334.48      342.03      3.41 o
   2  -2   5      582.42      553.45      4.58 o
   3  -2   5     1904.88     1877.54     14.92 o
   4  -2   5      876.82      873.67      8.45 o
   5  -2   5       36.55       41.21      1.70 o
   6  -2   5      317.17      333.25      8.69 o
   7  -2   5       89.10       80.89      7.97 o
   8  -2   5        2.33        3.31      4.37 o
  -8  -1   5       13.00       15.29      2.29 o
  -7  -1   5       62.15       66.60      2.73 o
  -6  -1   5      226.01      229.04      4.32 o
  -5  -1   5      186.70      186.72      5.20 o
  -4  -1   5      105.39      108.50      2.44 o
  -3  -1   5      738.75      763.05      6.95 o
  -2  -1   5     4379.44     4531.76     27.97 o
  -1  -1   5     1083.66     1027.22      7.53 o
   0  -1   5      440.92      478.21      4.03 o
   1  -1   5     3308.56     3292.73     24.02 o
   2  -1   5     2660.89     2724.40     24.76 o
   3  -1   5        0.86        2.31      0.84 o
   4  -1   5      466.07      478.38      5.71 o
   5  -1   5      380.29      380.29      7.38 o
   6  -1   5      106.05      108.00      4.24 o
   7  -1   5        3.58        6.28      4.16 o
  -8   0   5       25.15       22.94      2.80 o
  -7   0   5      117.64      127.65      3.87 o
  -6   0   5      106.00      111.39      3.10 o
  -5   0   5      187.52      189.56      3.78 o
  -4   0   5     1100.22     1126.73      9.91 o
  -3   0   5      773.10      751.55      6.57 o
  -2   0   5      211.78      203.13      2.65 o
  -1   0   5      918.31      908.94      6.97 o
   0   0   5     4805.69     4999.64     27.28 o
   1   0   5     1270.73     1258.97      9.08 o
   2   0   5       93.90      104.28      1.99 o
   3   0   5     1394.58     1390.30     21.15 o
   4   0   5      904.88      924.85     11.86 o
   5   0   5        9.24        8.19      1.00 o
   6   0   5       68.97       67.29      3.24 o
   7   0   5       59.94       75.62      8.38 o
  -9   1   5       21.28       26.97      6.19 o
  -8   1   5       55.29       53.44      3.72 o
  -7   1   5        3.71        1.90      1.51 o
  -6   1   5      231.48      229.23      5.10 o
  -5   1   5      463.79      466.60      7.30 o
  -4   1   5      231.17      231.27      3.94 o
  -3   1   5      129.79      144.62      3.34 o
  -2   1   5     1530.22     1623.39     11.33 o
  -1   1   5     2628.91     2617.56     16.42 o
   0   1   5      697.51      684.91      6.17 o
   1   1   5     1404.99     1416.47     16.70 o
   2   1   5     3040.30     3077.07     37.97 o
   3   1   5      402.39      387.08      4.72 o
   4   1   5       43.42       43.06      1.81 o
   5   1   5      254.56      249.30      5.02 o
   6   1   5      159.68      155.73      3.48 o
   7   1   5        5.12        6.81      2.21 o
  -9   2   5       15.10       14.66      5.27 o
  -8   2   5       11.23       15.63      2.68 o
  -7   2   5      240.56      243.03      6.00 o
  -6   2   5      240.81      241.03      6.82 o
  -5   2   5       12.67       17.89      2.09 o
  -4   2   5      588.49      573.93      7.26 o
  -3   2   5     1588.15     1520.31     11.92 o
  -2   2   5      916.49      943.22      8.58 o
  -1   2   5      346.13      357.58      4.05 o
   0   2   5     2326.64     2410.46     24.37 o
   1   2   5     1514.25     1484.26     15.93 o
   2   2   5      133.12      135.18      3.93 o
   3   2   5      320.89      313.68      4.88 o
   4   2   5      697.82      685.85     13.07 o
   5   2   5      125.50      130.85      5.65 o
   6   2   5        9.48        6.67      1.65 o
  -8   3   5       53.96       50.34      4.46 o
  -7   3   5        3.37        4.77      1.99 o
  -6   3   5       26.78       27.06      2.48 o
  -5   3   5      424.86      404.84     11.10 o
  -4   3   5      962.31      962.37     10.55 o
  -3   3   5       29.46       33.42      1.61 o
  -2   3   5     1210.29     1213.82     10.94 o
  -1   3   5     2058.94     2004.31     15.55 o
   0   3   5      680.53      707.30      7.48 o
   1   3   5       36.27       33.42      1.98 o
   2   3   5     1062.57     1045.97     24.69 o
   3   3   5      749.10      759.65     13.12 o
   4   3   5       16.94       20.77      1.98 o
   5   3   5       36.81       33.27      3.08 o
   6   3   5       69.65       76.10      4.67 o
  -8   4   5        2.80        2.16      2.87 o
  -7   4   5       45.45       48.49      6.50 o
  -6   4   5      351.47      346.13      8.30 o
  -5   4   5      168.76      164.14      5.07 o
  -4   4   5      149.04      150.48      4.08 o
  -3   4   5      845.62      854.99      8.71 o
  -2   4   5     1203.18     1226.32     11.09 o
  -1   4   5      332.50      338.76      6.22 o
   0   4   5      771.66      768.52     10.28 o
   1   4   5     1822.15     1834.35     24.44 o
   2   4   5      348.38      356.47      6.07 o
   3   4   5        5.78        5.79      1.35 o
   4   4   5      243.39      239.36      5.12 o
   5   4   5      206.02      202.61      5.17 o
  -8   5   5       75.33       71.71      8.45 o
  -7   5   5       88.07       80.45      5.43 o
  -6   5   5        3.48        3.83      2.21 o
  -5   5   5      130.30      126.94      5.09 o
  -4   5   5      572.17      570.56      8.60 o
  -3   5   5      626.71      619.30      8.33 o
  -2   5   5       90.20       87.78      2.77 o
  -1   5   5     1199.94     1243.97     13.07 o
   0   5   5     1020.46     1028.87     14.21 o
   1   5   5      141.97      134.75      4.41 o
   2   5   5      309.59      296.58      5.82 o
   3   5   5      507.93      491.34      7.73 o
   4   5   5       88.88       90.02      3.94 o
  -8   6   5       20.07       17.71      6.14 o
  -7   6   5        4.67        6.34      3.34 o
  -6   6   5      278.40      282.19      9.46 o
  -5   6   5      298.43      306.42     16.40 o
  -4   6   5        6.78        4.78      1.82 o
  -3   6   5      244.92      256.76      5.32 o
  -2   6   5      683.17      709.77     10.15 o
  -1   6   5      515.96      521.10      9.73 o
   0   6   5       32.45       27.85      2.75 o
   1   6   5      478.84      466.62      9.04 o
   2   6   5      430.49      416.85     15.02 o
   3   6   5       52.90       55.47      3.34 o
   4   6   5       56.37       60.81      5.64 o
  -7   7   5       97.99       94.54      7.69 o
  -6   7   5       42.70       36.84      4.54 o
  -5   7   5        7.00        4.44      3.70 o
  -4   7   5      439.65      447.21     10.38 o
  -3   7   5      561.23      574.32     12.86 o
  -2   7   5        7.94       13.68      2.37 o
  -1   7   5      257.27      251.73      7.47 o
   0   7   5      630.19      649.62     11.64 o
   1   7   5      179.31      181.54      5.88 o
   2   7   5       21.81       19.30      3.31 o
   3   7   5       79.32       86.76      9.68 o
  -6   8   5       67.81       61.44      7.52 o
  -5   8   5      309.04      334.61     11.12 o
  -4   8   5      129.36      135.25     10.18 o
  -3   8   5       64.02       65.52      5.78 o
  -2   8   5      551.60      535.69     11.00 o
  -1   8   5      219.92      213.69      6.79 o
   0   8   5        0.42       -0.96      2.15 o
   1   8   5       28.20       20.70      7.93 o
  -4   9   5      103.52       78.73     11.78 o
  -3   9   5      206.48      190.32     16.46 o
  -2   9   5       99.19      125.34     12.77 o
  -1   9   5        1.45        1.61      3.47 o
   1 -12   6        1.42        1.90      3.67 o
   2 -12   6       82.65       83.65      7.92 o
   3 -12   6       37.58       34.07      7.85 o
   4 -12   6        4.82        9.18      6.36 o
  -1 -11   6       37.66       45.64      5.20 o
   0 -11   6       46.31       39.28      4.76 o
   1 -11   6       76.41       74.47      5.11 o
   2 -11   6       65.12       68.71      4.73 o
   3 -11   6       39.41       42.95      4.03 o
   4 -11   6       14.06       12.03      3.46 o
   5 -11   6      110.19      101.51      7.58 o
   6 -11   6       21.31       27.79      7.23 o
  -3 -10   6       79.71       80.05     10.25 o
  -2 -10   6        0.92       -0.17      2.06 o
  -1 -10   6       75.08       65.55      5.71 o
   0 -10   6      228.69      220.00      9.66 o
   1 -10   6      148.69      155.61      5.63 o
   2 -10   6       12.18       11.16      2.28 o
   3 -10   6      267.01      246.38      9.44 o
   4 -10   6       87.76       92.84      4.87 o
   5 -10   6        0.26       -1.76      1.76 o
   6 -10   6        2.66        0.15      2.86 o
  -4  -9   6       21.52       27.99     10.14 o
  -3  -9   6        0.10        2.32      2.05 o
  -2  -9   6      134.09      124.47      5.42 o
  -1  -9   6      487.93      494.30     13.92 o
   0  -9   6       53.82       63.56      3.39 o
   1  -9   6      383.70      368.60      7.23 o
   2  -9   6      393.04      393.38     11.03 o
   3  -9   6       66.00       75.56      4.21 o
   4  -9   6        0.45        0.12      1.63 o
   5  -9   6      105.76      108.40      4.17 o
   6  -9   6       71.50       80.50      4.21 o
   7  -9   6        0.82        0.66      3.64 o
  -5  -8   6        1.67        3.18      4.18 o
  -4  -8   6        5.89        1.17      1.71 o
  -3  -8   6       62.14       58.95      3.54 o
  -2  -8   6      242.30      252.96      6.29 o
  -1  -8   6       95.90       97.10      3.43 o
   0  -8   6      332.97      341.81      5.09 o
   1  -8   6     2029.33     2029.73     22.14 o
   2  -8   6      216.50      226.99      5.78 o
   3  -8   6      982.86      974.52     14.97 o
   4  -8   6      527.12      503.38      8.69 o
   5  -8   6        0.50        0.60      1.39 o
   6  -8   6       16.27       11.85      1.94 o
   7  -8   6        5.61        5.70      2.32 o
  -6  -7   6        7.07        4.33      2.87 o
  -5  -7   6        0.82        0.52      1.55 o
  -4  -7   6       42.44       42.69      4.22 o
  -3  -7   6      485.98      506.83      9.01 o
  -2  -7   6        0.68        1.88      1.15 o
  -1  -7   6     2886.15     2905.03     24.58 o
   0  -7   6     1311.24     1295.56     11.42 o
   1  -7   6      781.10      780.74     11.12 o
   2  -7   6     1223.09     1184.02     16.56 o
   3  -7   6      183.94      175.25      8.08 o
   4  -7   6        0.40        1.28      1.21 o
   5  -7   6       30.85       28.94      2.13 o
   6  -7   6       48.74       48.37      3.31 o
   7  -7   6       36.16       37.69      3.08 o
  -6  -6   6        6.23        6.44      2.11 o
  -5  -6   6      253.77      254.19      6.22 o
  -4  -6   6       12.36       15.43      2.33 o
  -3  -6   6     1182.83     1137.39     13.78 o
  -2  -6   6      784.16      789.63      9.81 o
  -1  -6   6       36.40       36.00      1.63 o
   0  -6   6      231.18      224.21      3.46 o
   1  -6   6      699.78      698.09      6.74 o
   2  -6   6      734.43      719.24      8.11 o
   3  -6   6        2.12        1.31      1.05 o
   4  -6   6      370.01      360.77      5.92 o
   5  -6   6      363.69      363.59     10.78 o
   6  -6   6       18.90       23.78      2.07 o
   7  -6   6       19.62       19.13      2.51 o
   8  -6   6       17.40       18.73      7.76 o
  -7  -5   6       57.54       57.38      5.34 o
  -6  -5   6       11.88       14.23      2.13 o
  -5  -5   6      145.85      137.34      4.63 o
  -4  -5   6      263.96      267.22      5.55 o
  -3  -5   6      249.77      253.46      4.83 o
  -2  -5   6       21.65       27.79      1.63 o
  -1  -5   6     1086.60     1085.19      9.16 o
   0  -5   6     2497.22     2580.20     18.04 o
   1  -5   6      219.55      218.73      3.70 o
   2  -5   6      662.08      691.98      7.47 o
   3  -5   6     1167.51     1139.81     12.46 o
   4  -5   6      268.04      266.29      4.73 o
   5  -5   6        3.31        0.88      0.98 o
   6  -5   6       94.41       96.25      4.10 o
   7  -5   6       68.21       76.56      4.47 o
   8  -5   6        6.27        7.04      3.33 o
  -7  -4   6        9.10        6.59      2.24 o
  -6  -4   6       59.24       55.98      3.14 o
  -5  -4   6      167.61      168.09      4.41 o
  -4  -4   6      127.50      133.57      3.81 o
  -3  -4   6      167.93      169.04      3.59 o
  -2  -4   6     1928.74     1961.20     19.65 o
  -1  -4   6     1412.12     1436.25     11.14 o
   0  -4   6       47.96       56.44      1.62 o
   1  -4   6     1830.81     1857.48     15.68 o
   2  -4   6     1759.47     1710.59     21.21 o
   3  -4   6      153.13      146.67      3.20 o
   4  -4   6      241.59      248.80      4.17 o
   5  -4   6      384.25      390.32      5.58 o
   6  -4   6       90.72       96.44      2.93 o
   7  -4   6        0.02        1.21      1.64 o
   8  -4   6       12.86       26.00      9.14 o
  -8  -3   6       11.68       12.73      4.68 o
  -7  -3   6       76.88       72.14      9.81 o
  -6  -3   6       47.20       51.24      2.97 o
  -5  -3   6       36.50       37.48      2.62 o
  -4  -3   6      409.60      401.17      6.66 o
  -3  -3   6      519.74      509.06      6.20 o
  -2  -3   6      325.35      331.79      3.98 o
  -1  -3   6      107.29      110.19      2.10 o
   0  -3   6     2688.72     2695.29     23.33 o
   1  -3   6     2175.58     2197.76     14.22 o
   2  -3   6        0.15        0.36      0.67 o
   3  -3   6      954.94      980.50     10.69 o
   4  -3   6      950.73      924.42      9.95 o
   5  -3   6      108.93      112.77      2.37 o
   6  -3   6       36.96       36.61      2.19 o
   7  -3   6      120.02      114.50      5.45 o
  -8  -2   6       31.94       34.16      4.43 o
  -7  -2   6        2.61        4.51      1.71 o
  -6  -2   6      107.71      107.86      3.92 o
  -5  -2   6      144.33      138.05      3.89 o
  -4  -2   6      221.92      214.60      4.09 o
  -3  -2   6       28.82       34.88      1.45 o
  -2  -2   6      646.73      599.69      5.72 o
  -1  -2   6     2355.23     2490.49     16.05 o
   0  -2   6     1716.63     1816.34     14.23 o
   1  -2   6      223.42      265.15      3.03 o
   2  -2   6     3428.20     3472.09     28.94 o
   3  -2   6     1334.36     1291.36     15.68 o
   4  -2   6        0.36        0.52      0.76 o
   5  -2   6      438.76      453.63      5.48 o
   6  -2   6      356.14      361.66      5.35 o
   7  -2   6        0.13        0.55      1.71 o
  -8  -1   6        4.58        2.83      2.45 o
  -7  -1   6       18.29       19.41      2.92 o
  -6  -1   6      160.89      151.29      4.58 o
  -5  -1   6      131.95      126.08      3.78 o
  -4  -1   6      154.37      146.32      3.23 o
  -3  -1   6     1692.46     1742.29     12.70 o
  -2  -1   6     2148.63     2211.09     15.25 o
  -1  -1   6       71.24       92.60      2.25 o
   0  -1   6     2998.74     3234.54     19.43 o
   1  -1   6     1565.25     1546.94     10.77 o
   2  -1   6      427.22      395.00      5.12 o
   3  -1   6      123.31      123.09      3.61 o
   4  -1   6     1148.04     1136.39     12.80 o
   5  -1   6      224.97      216.62      3.55 o
   6  -1   6       17.77       15.65      1.48 o
   7  -1   6       22.04       18.63      3.13 o
  -8   0   6       23.53       18.07      3.14 o
  -7   0   6       66.48       60.33      3.35 o
  -6   0   6        5.12        5.52      1.68 o
  -5   0   6      428.17      426.14      7.21 o
  -4   0   6     1615.65     1617.39     16.71 o
  -3   0   6       64.80       69.63      2.04 o
  -2   0   6     1169.64     1232.25      9.60 o
  -1   0   6     1402.10     1409.80     10.56 o
   0   0   6     1538.48     1498.65     12.89 o
   1   0   6       71.63       78.03      2.09 o
   2   0   6     1253.78     1228.62     22.48 o
   3   0   6     1185.29     1163.40     11.02 o
   4   0   6      172.77      172.56      3.28 o
   5   0   6       37.97       37.21      1.82 o
   6   0   6      157.85      157.73      3.70 o
   7   0   6       49.62       50.04      4.85 o
  -8   1   6        7.56        5.84      2.60 o
  -7   1   6       17.52       16.94      2.34 o
  -6   1   6      271.74      271.97      6.34 o
  -5   1   6      256.79      243.54      5.45 o
  -4   1   6        4.71        8.36      1.52 o
  -3   1   6      738.88      756.76      7.36 o
  -2   1   6     2965.03     2904.81     20.28 o
  -1   1   6      657.08      684.10      6.67 o
   0   1   6      737.08      789.82     14.92 o
   1   1   6     2117.27     2142.74     36.82 o
   2   1   6     1195.40     1143.77     24.48 o
   3   1   6        1.18        5.21      1.53 o
   4   1   6      408.17      416.26      6.15 o
   5   1   6      269.27      273.91      5.76 o
   6   1   6       26.32       23.66      3.23 o
  -8   2   6       26.33       27.91      3.53 o
  -7   2   6       89.11       87.20      4.07 o
  -6   2   6       54.53       58.89      3.40 o
  -5   2   6      125.78      128.45      4.06 o
  -4   2   6     1000.23      979.56     10.85 o
  -3   2   6      728.08      718.11     10.13 o
  -2   2   6        5.23        6.15      1.04 o
  -1   2   6     1199.09     1182.60     10.08 o
   0   2   6     2632.83     2675.72     38.12 o
   1   2   6      368.98      366.66      7.25 o
   2   2   6      302.73      300.40      5.25 o
   3   2   6      643.53      652.75     12.05 o
   4   2   6      265.00      269.51      5.53 o
   5   2   6       24.16       23.28      2.74 o
   6   2   6       35.54       37.04      3.34 o
  -8   3   6       20.51       19.75      4.23 o
  -7   3   6        0.60        1.30      1.70 o
  -6   3   6      147.67      146.78      5.00 o
  -5   3   6      401.26      377.53      7.29 o
  -4   3   6      166.05      164.33      4.00 o
  -3   3   6      249.67      236.17      3.96 o
  -2   3   6     1626.03     1626.22     13.15 o
  -1   3   6      873.91      922.83     10.68 o
   0   3   6        0.20       -0.43      1.12 o
   1   3   6      421.06      453.21      7.10 o
   2   3   6      743.36      749.89      9.67 o
   3   3   6      494.18      463.50     14.05 o
   4   3   6        6.24        4.54      1.52 o
   5   3   6      344.12      343.99      9.05 o
  -8   4   6        5.53        3.47      3.24 o
  -7   4   6       92.92       98.93      6.08 o
  -6   4   6      160.47      144.47      5.72 o
  -5   4   6        0.02        0.32      1.71 o
  -4   4   6      586.19      563.17      8.62 o
  -3   4   6      927.09      942.12     11.00 o
  -2   4   6       96.00      109.22      3.14 o
  -1   4   6       77.12       96.87      3.21 o
   0   4   6      743.93      800.79     14.37 o
   1   4   6     1429.63     1352.78     17.56 o
   2   4   6       52.40       49.88      3.70 o
   3   4   6      512.70      504.12     11.41 o
   4   4   6      334.38      333.82      6.92 o
   5   4   6       20.29       24.29      4.95 o
  -8   5   6       21.79       19.22      6.66 o
  -7   5   6       22.34       26.49      4.87 o
  -6   5   6       28.52       25.39      3.16 o
  -5   5   6      357.06      356.75      8.10 o
  -4   5   6      316.54      319.91      6.51 o
  -3   5   6       23.88       22.46      1.98 o
  -2   5   6      548.77      537.32      7.99 o
  -1   5   6     1639.00     1616.68     27.84 o
   0   5   6      170.40      178.54      5.45 o
   1   5   6      202.61      185.33      5.50 o
   2   5   6      401.88      392.17     10.49 o
   3   5   6      253.60      260.20      5.75 o
   4   5   6        5.04        7.18      3.07 o
  -7   6   6       46.45       42.95     10.91 o
  -6   6   6       97.09       96.59      6.58 o
  -5   6   6       79.72       75.13      4.89 o
  -4   6   6       63.45       68.61      3.76 o
  -3   6   6      636.01      634.21     12.03 o
  -2   6   6      360.43      359.09      7.60 o
  -1   6   6       21.36       20.63      2.72 o
   0   6   6      263.47      246.50      8.55 o
   1   6   6      705.17      702.74     12.06 o
   2   6   6      132.08      131.21      6.20 o
   3   6   6       22.69       14.50      5.36 o
  -6   7   6        1.47        1.37      4.25 o
  -5   7   6      104.93       99.66      9.89 o
  -4   7   6      219.23      226.55     16.90 o
  -3   7   6      152.32      141.63      7.64 o
  -2   7   6       52.27       48.43      3.93 o
  -1   7   6      475.26      474.75     10.17 o
   0   7   6      312.53      304.51     11.82 o
   1   7   6       35.60       50.24      5.94 o
   2   7   6      119.01      117.15     11.48 o
  -4   8   6       20.86       15.54      7.08 o
  -3   8   6       65.34       63.14     10.93 o
  -2   8   6      144.91      153.53     10.04 o
  -1   8   6      226.31      234.15     11.36 o
   0   8   6        1.98        5.46      4.12 o
   2 -12   7       11.97       16.55      6.75 o
   3 -12   7       90.83      110.16      8.34 o
   4 -12   7       10.38        8.99      4.10 o
  -2 -11   7        5.40        5.22      4.98 o
  -1 -11   7       21.98       22.82      4.82 o
   0 -11   7       22.36       17.95      4.81 o
   1 -11   7      251.14      258.38      9.85 o
   2 -11   7       58.96       70.21      4.35 o
   3 -11   7       46.73       42.16      4.04 o
   4 -11   7       86.91       82.78      9.24 o
   5 -11   7       20.45       20.34      4.55 o
  -3 -10   7       25.97       32.84      6.78 o
  -2 -10   7       17.84       13.42      2.83 o
  -1 -10   7      195.42      203.07      8.17 o
   0 -10   7       91.53      112.89     14.68 o
   1 -10   7        1.84        1.12      2.11 o
   2 -10   7       41.40       39.65      3.31 o
   3 -10   7      124.66      132.53      5.66 o
   4 -10   7      100.44       99.42      4.49 o
   5 -10   7        8.38        5.39      2.42 o
   6 -10   7       69.36       54.17      8.08 o
  -4  -9   7        0.07        1.86      3.00 o
  -3  -9   7      200.19      187.12      6.00 o
  -2  -9   7      155.44      167.59      5.59 o
  -1  -9   7        2.94        1.94      1.50 o
   0  -9   7       16.12       12.23      2.05 o
   1  -9   7       91.40       95.56      3.65 o
   2  -9   7      290.71      307.92      6.96 o
   3  -9   7       22.87       25.76      2.65 o
   4  -9   7       79.83       69.75      3.67 o
   5  -9   7      118.52      118.29      6.21 o
   6  -9   7       28.84       26.73      5.74 o
  -5  -8   7        9.63        6.22      3.26 o
  -4  -8   7      117.19      113.65      4.78 o
  -3  -8   7      132.75      137.60      4.92 o
  -2  -8   7        9.15       16.98      2.14 o
  -1  -8   7      372.12      351.90      6.11 o
   0  -8   7      626.23      659.69      7.29 o
   1  -8   7       28.28       34.00      2.15 o
   2  -8   7       63.88       61.37      3.00 o
   3  -8   7      233.74      218.91      5.60 o
   4  -8   7      179.42      178.22      5.05 o
   5  -8   7        0.47        1.10      1.41 o
   6  -8   7       28.92       24.01      2.85 o
   7  -8   7       20.04       22.03      5.08 o
  -6  -7   7        1.69        2.98      4.23 o
  -5  -7   7      217.69      212.77      6.18 o
  -4  -7   7      204.91      209.76      6.68 o
  -3  -7   7      237.82      232.28      6.07 o
  -2  -7   7      999.56      982.64     11.18 o
  -1  -7   7      207.77      224.43      5.71 o
   0  -7   7       54.37       51.67      2.13 o
   1  -7   7      510.80      486.33      6.83 o
   2  -7   7      304.25      301.68      6.24 o
   3  -7   7       24.57       26.92      2.28 o
   4  -7   7        0.30        0.73      1.29 o
   5  -7   7       66.60       71.29      3.36 o
   6  -7   7       84.34       81.72      4.77 o
   7  -7   7       10.06       10.22      2.47 o
  -6  -6   7      124.71      113.99      5.92 o
  -5  -6   7       33.71       30.34      3.14 o
  -4  -6   7      294.71      276.30      6.58 o
  -3  -6   7      215.80      210.84      4.77 o
  -2  -6   7       56.56       66.45      2.65 o
  -1  -6   7       87.87       79.29      2.60 o
   0  -6   7      496.71      514.52      5.83 o
   1  -6   7      651.78      667.52      8.05 o
   2  -6   7      130.74      124.23      3.54 o
   3  -6   7      293.78      304.25      6.11 o
   4  -6   7      478.28      467.16     10.79 o
   5  -6   7       74.56       71.42      2.81 o
   6  -6   7        0.62        0.24      1.35 o
   7  -6   7       41.18       44.13      6.77 o
  -7  -5   7        0.04       -0.47      3.68 o
  -6  -5   7       15.70       12.27      2.19 o
  -5  -5   7      100.41       95.86      4.06 o
  -4  -5   7      206.60      196.70      4.99 o
  -3  -5   7       10.07       11.80      1.60 o
  -2  -5   7      323.98      329.96      5.08 o
  -1  -5   7     1230.47     1220.52     10.32 o
   0  -5   7      587.78      576.35      6.10 o
   1  -5   7      170.72      156.60      3.44 o
   2  -5   7     1035.36     1056.83     14.52 o
   3  -5   7      500.71      513.29      8.66 o
   4  -5   7       24.59       21.05      1.76 o
   5  -5   7       88.51       88.60      3.31 o
   6  -5   7      156.92      161.90      6.69 o
   7  -5   7       25.85       20.53      4.11 o
  -7  -4   7        8.99        8.43      2.63 o
  -6  -4   7      115.72      110.51      4.29 o
  -5  -4   7      103.22       96.04      3.92 o
  -4  -4   7       61.37       64.37      4.03 o
  -3  -4   7      937.92      892.45     10.01 o
  -2  -4   7      847.04      866.22      8.10 o
  -1  -4   7        0.13        1.12      0.79 o
   0  -4   7      909.15      952.76      8.37 o
   1  -4   7     1258.52     1306.46     16.91 o
   2  -4   7      327.04      318.88      6.98 o
   3  -4   7       27.63       30.28      1.95 o
   4  -4   7      406.62      398.36      6.29 o
   5  -4   7      260.23      260.41      5.55 o
   6  -4   7        9.08        8.90      1.81 o
   7  -4   7       21.76       18.45      2.60 o
  -7  -3   7       24.79       23.56      2.90 o
  -6  -3   7        2.76        5.37      1.71 o
  -5  -3   7       79.33       81.17      3.64 o
  -4  -3   7      629.11      614.86      9.13 o
  -3  -3   7      503.12      505.43      6.85 o
  -2  -3   7      231.58      239.56      3.68 o
  -1  -3   7     1909.19     1917.95     14.33 o
   0  -3   7     1182.59     1177.47     10.91 o
   1  -3   7       51.90       53.91      2.01 o
   2  -3   7      510.57      509.41      7.63 o
   3  -3   7     1072.14     1077.91     11.43 o
   4  -3   7      299.86      290.02      5.37 o
   5  -3   7       31.31       29.90      1.72 o
   6  -3   7      201.76      203.38      5.35 o
   7  -3   7       19.05       21.56      2.57 o
  -8  -2   7        1.63        4.13      4.11 o
  -7  -2   7        0.07        1.04      1.57 o
  -6  -2   7       92.71       95.77      4.03 o
  -5  -2   7      293.97      288.79      6.05 o
  -4  -2   7       41.33       37.70      2.24 o
  -3  -2   7      248.67      252.16      4.36 o
  -2  -2   7     1840.94     1865.19     14.18 o
  -1  -2   7     1755.33     1752.04     13.34 o
   0  -2   7       67.67       78.41      2.00 o
   1  -2   7     3106.97     3095.57     31.50 o
   2  -2   7     2313.88     2283.53     23.59 o
   3  -2   7       14.11       16.74      1.30 o
   4  -2   7      966.68      977.84     12.08 o
   5  -2   7       81.82       83.60      2.51 o
   6  -2   7        9.23        5.89      1.30 o
   7  -2   7       15.43       14.01      3.59 o
  -8  -1   7        9.79        9.04      3.53 o
  -7  -1   7       79.30       81.69      4.28 o
  -6  -1   7       48.96       47.46      3.11 o
  -5  -1   7        6.66        9.21      1.68 o
  -4  -1   7      504.60      511.98      7.12 o
  -3  -1   7     1272.00     1255.19     10.66 o
  -2  -1   7      356.74      344.58      4.54 o
  -1  -1   7     1058.32     1069.13      8.83 o
   0  -1   7     5076.03     5183.46     51.06 o
   1  -1   7      504.34      497.38      5.64 o
   2  -1   7     1221.53     1249.32     15.40 o
   3  -1   7      383.31      386.54      5.29 o
   4  -1   7       27.64       27.59      2.03 o
   5  -1   7      108.77      108.39      2.83 o
   6  -1   7        1.53        2.77      1.44 o
  -8   0   7       33.41       43.73      4.70 o
  -7   0   7        0.01       -0.70      1.61 o
  -6   0   7      126.29      139.41      5.90 o
  -5   0   7      285.79      288.79      6.16 o
  -4   0   7      289.43      275.99      5.09 o
  -3   0   7       11.41       16.25      1.46 o
  -2   0   7     2112.00     2124.05     15.25 o
  -1   0   7     1606.00     1651.10     12.46 o
   0   0   7        1.47        3.24      1.32 o
   1   0   7      280.42      294.00      5.93 o
   2   0   7      979.72      974.70     11.50 o
   3   0   7      727.89      706.90      7.91 o
   4   0   7        2.30        3.99      1.24 o
   5   0   7      281.05      273.59      5.27 o
   6   0   7      124.05      131.36      4.21 o
  -8   1   7        5.88        7.07      2.63 o
  -7   1   7       46.27       52.76      3.54 o
  -6   1   7      184.35      177.78      5.48 o
  -5   1   7       48.64       41.66      2.77 o
  -4   1   7      459.48      452.69      6.85 o
  -3   1   7     1214.64     1184.08     11.91 o
  -2   1   7      511.28      488.33      6.69 o
  -1   1   7       14.54       18.60      2.06 o
   0   1   7     1631.84     1641.85     25.74 o
   1   1   7     1738.05     1697.97     29.94 o
   2   1   7       56.85       51.52      2.41 o
   3   1   7      326.58      326.50      5.67 o
   4   1   7      419.81      429.93      7.29 o
   5   1   7       83.06       84.57      3.81 o
   6   1   7        1.03        0.65      1.76 o
  -8   2   7       41.98       49.95      5.89 o
  -7   2   7       37.62       38.01      3.24 o
  -6   2   7       17.85       16.89      2.76 o
  -5   2   7      327.91      307.91      7.14 o
  -4   2   7      672.29      659.53      8.78 o
  -3   2   7       76.79       84.12      2.58 o
  -2   2   7      705.20      725.22      7.60 o
  -1   2   7     1696.63     1690.98     16.18 o
   0   2   7      604.97      608.95      9.02 o
   1   2   7       26.78       33.75      2.25 o
   2   2   7      706.76      730.74      9.68 o
   3   2   7      641.21      638.41      8.75 o
   4   2   7       45.14       47.09      2.80 o
   5   2   7       78.98       78.96      3.74 o
  -8   3   7        1.78        9.85      5.10 o
  -7   3   7       43.36       43.41      3.51 o
  -6   3   7      204.06      213.68      6.36 o
  -5   3   7       93.40       92.06      4.34 o
  -4   3   7       25.50       32.54      2.36 o
  -3   3   7      476.70      488.59      6.69 o
  -2   3   7     1006.82     1012.10     11.60 o
  -1   3   7      354.99      327.77      6.94 o
   0   3   7      287.27      319.81      7.06 o
   1   3   7     1763.53     1653.17     36.12 o
   2   3   7      549.60      530.48     12.07 o
   3   3   7       69.21       60.27      2.92 o
   4   3   7      259.25      250.91      7.15 o
   5   3   7       88.34       97.38      6.07 o
  -7   4   7       35.47       43.85      5.78 o
  -6   4   7        0.34        2.43      2.02 o
  -5   4   7       42.02       44.80      3.86 o
  -4   4   7      251.71      270.46      6.43 o
  -3   4   7      716.80      678.58      9.27 o
  -2   4   7       31.04       21.21      2.04 o
  -1   4   7     1459.04     1419.83     24.19 o
   0   4   7     1429.27     1393.54     27.80 o
   1   4   7       18.09       18.39      2.66 o
   2   4   7      275.35      246.73      8.64 o
   3   4   7      389.58      394.30      8.03 o
   4   4   7       66.96       73.49     17.25 o
  -7   5   7        0.07        0.49      3.15 o
  -6   5   7       52.26       48.04      4.96 o
  -5   5   7      414.57      385.36      8.88 o
  -4   5   7       92.55       93.49      4.47 o
  -3   5   7      468.28      476.56     10.29 o
  -2   5   7      805.48      807.65     12.54 o
  -1   5   7      276.91      279.17      7.24 o
   0   5   7        8.98        8.28      2.14 o
   1   5   7      514.69      508.52      9.96 o
   2   5   7      331.15      337.86      9.77 o
   3   5   7       14.89       17.57      5.67 o
  -6   6   7       57.76       61.85      6.70 o
  -5   6   7       26.28       29.33      3.92 o
  -4   6   7      193.02      204.30      7.72 o
  -3   6   7      421.40      435.77     13.04 o
  -2   6   7       86.86       87.53      4.33 o
  -1   6   7      226.94      238.01      7.09 o
   0   6   7      505.14      504.08     11.87 o
   1   6   7      218.40      205.19     10.13 o
   2   6   7        1.51        4.77      4.44 o
  -4   7   7      196.23      200.12     16.34 o
  -3   7   7        2.46        7.53      6.56 o
  -2   7   7      354.21      364.38     11.79 o
  -1   7   7      511.79      516.44     17.12 o
   0   7   7       20.18       31.05      5.70 o
   3 -12   8       17.28       23.94      5.08 o
  -2 -11   8       28.69       35.14      5.71 o
   0 -11   8      167.82      166.22     17.32 o
   1 -11   8       41.97       48.65      5.20 o
   2 -11   8       20.90       16.28      3.20 o
   3 -11   8       58.26       54.59      5.23 o
   4 -11   8       19.65       31.64     10.11 o
  -3 -10   8        0.43       -2.49      3.01 o
  -2 -10   8       63.31       60.20      8.00 o
  -1 -10   8      143.81      155.76      5.74 o
   0 -10   8       27.52       31.60      3.71 o
   1 -10   8       93.44       80.07      4.32 o
   2 -10   8      212.50      218.76      6.45 o
   3 -10   8       19.23       19.88      2.65 o
   4 -10   8        3.34        2.10      2.47 o
   5 -10   8       10.56        6.78      5.77 o
  -4  -9   8        4.40        4.21      4.47 o
  -3  -9   8       41.43       37.03      4.29 o
  -2  -9   8      135.14      147.55      5.41 o
  -1  -9   8        0.02       -0.02      1.45 o
   0  -9   8      267.23      268.86      8.25 o
   1  -9   8      187.68      192.31      4.94 o
   2  -9   8       29.41       35.62      3.05 o
   3  -9   8       21.33       18.91      2.48 o
   4  -9   8      162.07      162.42      5.67 o
   5  -9   8       52.23       53.69      7.51 o
   6  -9   8        0.32       -3.09      3.14 o
  -5  -8   8       20.01       13.37      5.24 o
  -4  -8   8       86.65       87.57      5.77 o
  -3  -8   8        4.34        5.23      1.93 o
  -2  -8   8       65.88       57.59      3.28 o
  -1  -8   8      155.32      156.35      4.17 o
   0  -8   8      299.36      317.39      6.88 o
   1  -8   8        4.60        6.75      1.48 o
   2  -8   8      372.67      360.19      7.62 o
   3  -8   8      252.80      257.74      8.64 o
   4  -8   8       13.76       20.07      2.37 o
   5  -8   8       15.86       10.47      2.06 o
   6  -8   8       41.71       46.75      8.74 o
  -5  -7   8       11.27       16.06      3.83 o
  -4  -7   8       21.25       14.70      2.38 o
  -3  -7   8      148.48      142.67      5.46 o
  -2  -7   8      287.81      282.61      5.51 o
  -1  -7   8        1.65        3.87      1.30 o
   0  -7   8      194.30      172.37      4.63 o
   1  -7   8      177.59      191.69      4.29 o
   2  -7   8      154.64      173.72      5.00 o
   3  -7   8       27.00       23.73      2.34 o
   4  -7   8       44.31       43.60      2.84 o
   5  -7   8      178.30      177.50      4.95 o
   6  -7   8       84.01       81.42      4.70 o
  -6  -6   8        1.06       -0.67      2.77 o
  -5  -6   8       31.36       27.16      2.88 o
  -4  -6   8      131.02      126.60      4.69 o
  -3  -6   8       64.98       65.48      3.26 o
  -2  -6   8        2.66        1.44      1.16 o
  -1  -6   8      231.35      230.38      3.95 o
   0  -6   8      545.32      611.17      8.05 o
   1  -6   8      148.52      155.31      3.75 o
   2  -6   8       14.66       21.71      2.93 o
   3  -6   8      406.93      402.78      7.50 o
   4  -6   8      515.67      478.54      9.48 o
   5  -6   8        0.22       -1.21      1.21 o
   6  -6   8      169.05      164.47      5.31 o
   7  -6   8       33.46       30.07      3.83 o
  -6  -5   8       22.20       20.79      3.32 o
  -5  -5   8       99.80      105.06      4.43 o
  -4  -5   8       62.10       70.14      3.68 o
  -3  -5   8      113.06      116.98      3.71 o
  -2  -5   8      715.17      719.51      8.98 o
  -1  -5   8      388.28      392.23      5.39 o
   0  -5   8        1.43       -0.07      0.95 o
   1  -5   8      484.71      468.40      6.58 o
   2  -5   8     1109.24     1022.62     13.48 o
   3  -5   8      116.19      114.95      3.88 o
   4  -5   8      173.52      166.31      4.17 o
   5  -5   8      170.62      174.80      5.94 o
   6  -5   8       23.92       25.54      2.54 o
   7  -5   8        1.56        4.86      3.55 o
  -7  -4   8       47.27       42.95      7.46 o
  -6  -4   8       47.75       44.22      3.30 o
  -5  -4   8       19.72       16.30      2.32 o
  -4  -4   8      238.58      229.72      5.97 o
  -3  -4   8      312.89      320.98      5.62 o
  -2  -4   8      126.96      125.24      2.89 o
  -1  -4   8      104.12      101.68      2.56 o
   0  -4   8     1275.35     1236.02     11.78 o
   1  -4   8      793.69      807.04     10.32 o
   2  -4   8       15.04       12.86      1.75 o
   3  -4   8      336.89      334.61      6.08 o
   4  -4   8      254.02      248.52      5.13 o
   5  -4   8       87.90       82.75      3.53 o
   6  -4   8        4.12        4.52      1.95 o
  -7  -3   8        4.73        7.84      2.69 o
  -6  -3   8       28.44       28.10      2.74 o
  -5  -3   8      224.79      231.74      6.13 o
  -4  -3   8      202.92      202.53      4.79 o
  -3  -3   8        6.10        8.01      1.46 o
  -2  -3   8      690.93      683.66      7.21 o
  -1  -3   8     1017.30      997.69      9.12 o
   0  -3   8      107.76      104.36      3.06 o
   1  -3   8      114.54      115.75      3.28 o
   2  -3   8      632.77      625.56     10.50 o
   3  -3   8      604.71      597.91     14.19 o
   4  -3   8        7.26        6.01      1.34 o
   5  -3   8      122.65      118.03      4.07 o
   6  -3   8       94.96       85.84      3.98 o
  -7  -2   8       24.68       22.01      5.23 o
  -6  -2   8      117.11      116.20      4.72 o
  -5  -2   8      110.02      102.13      4.30 o
  -4  -2   8      117.25      113.94      3.70 o
  -3  -2   8     1323.70     1303.24     13.45 o
  -2  -2   8      758.10      762.39      7.75 o
  -1  -2   8       87.01      105.79      2.60 o
   0  -2   8     1515.62     1534.55     16.66 o
   1  -2   8      786.84      774.71      9.50 o
   2  -2   8        1.55        2.77      1.17 o
   3  -2   8        7.81        9.69      1.43 o
   4  -2   8       84.90       83.40      2.92 o
   5  -2   8      307.30      314.60      5.49 o
   6  -2   8       32.30       31.01      2.28 o
  -7  -1   8       81.66       92.18      5.69 o
  -6  -1   8       41.67       41.49      3.26 o
  -5  -1   8      376.06      367.64      7.90 o
  -4  -1   8     1504.14     1465.44     20.05 o
  -3  -1   8       53.46       50.42      2.47 o
  -2  -1   8     2100.45     2136.21     16.36 o
  -1  -1   8      961.78      935.93      8.40 o
   0  -1   8       25.39       32.96      2.05 o
   1  -1   8       81.05       79.69      2.77 o
   2  -1   8        2.12        2.23      1.07 o
   3  -1   8      907.94      881.17     12.81 o
   4  -1   8      410.81      415.23      7.31 o
   5  -1   8       26.62       26.31      2.32 o
   6  -1   8      157.98      169.55      5.21 o
  -8   0   8       34.46       16.13      5.90 o
  -7   0   8       16.06       10.05      2.85 o
  -6   0   8      459.05      461.49      9.39 o
  -5   0   8      165.57      171.90      5.43 o
  -4   0   8      329.25      336.30      6.01 o
  -3   0   8      304.45      316.60      5.03 o
  -2   0   8      160.56      156.91      3.43 o
  -1   0   8      834.14      803.95      9.93 o
   0   0   8        1.56        4.57      1.72 o
   1   0   8     1749.29     1711.76     27.67 o
   2   0   8      961.60      952.04     12.74 o
   3   0   8        0.32        1.77      1.18 o
   4   0   8      239.19      240.18      9.30 o
   5   0   8      182.09      186.21      4.98 o
  -7   1   8       55.01       55.33      4.85 o
  -6   1   8        0.91        0.99      1.76 o
  -5   1   8        9.04       11.70      2.17 o
  -4   1   8      277.26      294.01      5.70 o
  -3   1   8     1091.12     1068.87     10.73 o
  -2   1   8       15.06       13.97      1.37 o
  -1   1   8     1282.05     1300.03     12.82 o
   0   1   8     1287.19     1298.58     34.59 o
   1   1   8      153.06      154.35      4.17 o
   2   1   8      106.06      109.53      4.14 o
   3   1   8      380.20      390.32      8.03 o
   4   1   8      231.74      232.86      6.58 o
   5   1   8        6.53        6.65      2.16 o
  -7   2   8        3.69        7.86      3.61 o
  -6   2   8       82.50       76.90      4.30 o
  -5   2   8      439.32      420.76      8.97 o
  -4   2   8       87.61       78.44      3.29 o
  -3   2   8      248.13      244.31      4.62 o
  -2   2   8      859.63      847.96     10.49 o
  -1   2   8      567.34      569.24     10.47 o
   0   2   8       13.78       11.64      1.97 o
   1   2   8      392.18      391.08     12.57 o
   2   2   8      723.33      726.98     12.87 o
   3   2   8      127.15      129.59      4.23 o
   4   2   8       25.79       25.62      2.86 o
  -7   3   8       53.61       46.63      9.58 o
  -6   3   8      102.47       99.82      4.90 o
  -5   3   8        4.42        3.55      1.92 o
  -4   3   8      271.83      280.79      6.20 o
  -3   3   8      806.44      792.61     12.17 o
  -2   3   8      270.99      259.41      6.77 o
  -1   3   8      218.48      212.37      5.61 o
   0   3   8      948.26      921.90     18.21 o
   1   3   8      401.71      393.40     15.07 o
   2   3   8        5.65        4.56      1.80 o
   3   3   8      141.59      138.00      5.38 o
   4   3   8      186.97      195.55      8.50 o
  -7   4   8       29.67       22.70      5.07 o
  -6   4   8        0.56        0.17      3.27 o
  -5   4   8      315.36      306.55      8.05 o
  -4   4   8      520.12      510.46     12.09 o
  -3   4   8        0.99        2.15      2.00 o
  -2   4   8      607.14      606.87     13.92 o
  -1   4   8      767.58      754.13     14.40 o
   0   4   8      148.28      146.20      5.34 o
   1   4   8      133.54      134.59      5.11 o
   2   4   8      321.36      316.43     14.98 o
   3   4   8      113.22      119.22     10.98 o
  -6   5   8      190.78      170.42      9.88 o
  -5   5   8       35.90       40.97      4.89 o
  -4   5   8       73.02       74.04      5.35 o
  -3   5   8      511.34      524.23     13.37 o
  -2   5   8      345.70      353.17      7.99 o
  -1   5   8        8.77        7.86      2.39 o
   0   5   8      187.80      195.88      6.41 o
   1   5   8      275.28      262.86     11.43 o
   2   5   8      122.99      144.89     12.14 o
  -4   6   8      176.57      172.19     15.25 o
  -3   6   8       37.63       34.58      6.08 o
  -2   6   8        4.64        7.08      3.31 o
  -1   6   8      300.39      276.58     12.38 o
   0   6   8      373.66      382.87     14.66 o
  -2   7   8      250.91      250.30     17.36 o
   0 -11   9       19.92       31.95      8.60 o
   1 -11   9        2.81       -1.10      3.42 o
   2 -11   9        4.99        3.76      3.00 o
   3 -11   9       75.14       74.84      7.10 o
   4 -11   9       62.03       66.94      9.37 o
  -2 -10   9       29.66       34.45      5.59 o
  -1 -10   9        5.09        1.04      3.39 o
   0 -10   9        0.26        1.88      2.33 o
   1 -10   9       47.37       49.22      4.21 o
   2 -10   9      160.83      175.91      6.15 o
   3 -10   9       19.20       29.72      3.94 o
   4 -10   9       74.66       81.10     12.50 o
   5 -10   9       57.36       64.98      8.93 o
  -3  -9   9       37.46       36.34      5.49 o
  -2  -9   9        0.36        1.71      1.77 o
  -1  -9   9       44.01       37.77      3.96 o
   0  -9   9      199.47      194.10      8.22 o
   1  -9   9       76.73       82.20      3.90 o
   2  -9   9       22.45       16.83      2.49 o
   3  -9   9       89.20       83.46      4.23 o
   4  -9   9       85.00       83.23      5.26 o
   5  -9   9        9.09       13.50      3.83 o
  -4  -8   9       15.73       27.76      6.53 o
  -3  -8   9        0.06        0.00      1.82 o
  -2  -8   9      172.82      165.64      5.20 o
  -1  -8   9      248.85      269.58     12.01 o
   0  -8   9        8.81       11.92      1.85 o
   1  -8   9      121.58      111.67      4.16 o
   2  -8   9      381.19      378.34      8.19 o
   3  -8   9       83.12       83.81      5.25 o
   4  -8   9       41.24       33.77      2.95 o
   5  -8   9       59.98       55.54      4.21 o
   6  -8   9       20.06       13.46      4.94 o
  -5  -7   9        0.75       -1.24      2.78 o
  -4  -7   9       60.63       55.04      3.79 o
  -3  -7   9       98.80      107.67      5.13 o
  -2  -7   9       48.10       49.01      2.91 o
  -1  -7   9        0.13        1.25      1.34 o
   0  -7   9      265.64      262.10      5.37 o
   1  -7   9      399.28      389.06      7.40 o
   2  -7   9       48.90       52.26      3.30 o
   3  -7   9       90.74       86.22      3.91 o
   4  -7   9      293.87      285.50      6.66 o
   5  -7   9       49.87       55.23      3.57 o
   6  -7   9       15.10        8.12      3.17 o
  -6  -6   9       11.63       16.27      6.07 o
  -5  -6   9       25.10       15.62      3.86 o
  -4  -6   9       25.50       31.31      2.99 o
  -3  -6   9       22.26       22.43      2.39 o
  -2  -6   9       10.41       11.60      1.76 o
  -1  -6   9      371.53      387.55      5.77 o
   0  -6   9      760.07      718.03      9.27 o
   1  -6   9        0.23        3.47      1.38 o
   2  -6   9     1022.26      960.39     18.61 o
   3  -6   9      388.30      377.00      7.63 o
   4  -6   9       14.26        9.16      1.88 o
   5  -6   9       55.50       53.05      3.65 o
   6  -6   9       24.37       26.51      4.00 o
  -6  -5   9       13.60       20.81      5.71 o
  -5  -5   9       27.07       30.49      3.03 o
  -4  -5   9        7.10        8.05      2.04 o
  -3  -5   9      201.56      215.11      5.50 o
  -2  -5   9      921.27      887.22     10.73 o
  -1  -5   9       50.61       54.14      2.32 o
   0  -5   9      829.66      776.87      9.59 o
   1  -5   9      659.77      652.52      9.64 o
   2  -5   9       43.74       59.51      3.23 o
   3  -5   9        6.35        2.02      1.41 o
   4  -5   9      103.84      111.84      4.01 o
   5  -5   9      151.90      155.95      5.38 o
   6  -5   9       12.54       12.77      3.23 o
  -6  -4   9       14.22       14.45      4.81 o
  -5  -4   9       27.27       23.12      2.69 o
  -4  -4   9      412.00      417.96      8.68 o
  -3  -4   9      174.35      187.33      6.02 o
  -2  -4   9      145.84      132.65      3.34 o
  -1  -4   9      554.34      572.22      7.50 o
   0  -4   9      386.27      402.16      6.37 o
   1  -4   9      120.19      113.26      4.13 o
   2  -4   9      118.77      120.65      4.21 o
   3  -4   9      685.16      668.44     12.84 o
   4  -4   9      152.58      157.97      6.16 o
   5  -4   9       25.08       21.23      2.86 o
   6  -4   9       48.35       49.84      4.72 o
  -7  -3   9        2.50        2.22      4.04 o
  -6  -3   9      100.52      102.10      5.27 o
  -5  -3   9       87.38       91.51      4.38 o
  -4  -3   9        1.06        2.48      1.46 o
  -3  -3   9       87.20       92.77      3.35 o
  -2  -3   9      319.64      327.38      6.06 o
  -1  -3   9      744.76      738.64      9.30 o
   0  -3   9       14.37       16.82      1.76 o
   1  -3   9     1184.50     1149.83     25.13 o
   2  -3   9      851.31      792.83     15.66 o
   3  -3   9        8.62        8.98      1.74 o
   4  -3   9      110.60      106.85      4.51 o
   5  -3   9      156.34      166.05      5.12 o
   6  -3   9       32.58       30.89      4.09 o
  -7  -2   9       56.52       61.87     11.30 o
  -6  -2   9        4.09        4.75      2.87 o
  -5  -2   9       30.78       26.90      2.85 o
  -4  -2   9      111.72      111.47      4.15 o
  -3  -2   9      395.70      395.74      6.63 o
  -2  -2   9      140.68      140.72      3.23 o
  -1  -2   9      285.35      289.10      5.38 o
   0  -2   9      972.76      982.09     18.57 o
   1  -2   9      616.21      570.34     14.31 o
   2  -2   9        2.77        4.38      1.43 o
   3  -2   9      561.47      556.33      8.73 o
   4  -2   9      269.33      266.21      5.68 o
   5  -2   9        6.76        8.01      1.75 o
  -7  -1   9        2.16        2.68      3.83 o
  -6  -1   9      146.44      145.11      5.41 o
  -5  -1   9      161.08      176.06      5.73 o
  -4  -1   9        0.66        3.85      1.52 o
  -3  -1   9       20.04       24.32      2.08 o
  -2  -1   9       74.55       76.08      2.69 o
  -1  -1   9      865.16      829.30     10.12 o
   0  -1   9      433.11      443.29      8.05 o
   1  -1   9      234.70      239.33      5.54 o
   2  -1   9      847.54      852.13     13.57 o
   3  -1   9      363.56      362.09      8.08 o
   4  -1   9        1.59        2.71      1.48 o
   5  -1   9      159.41      150.21      5.37 o
  -7   0   9       40.26       40.93      5.68 o
  -6   0   9        2.46        2.20      1.92 o
  -5   0   9       11.88       11.02      2.32 o
  -4   0   9        2.20        2.44      1.48 o
  -3   0   9      612.29      618.83      8.79 o
  -2   0   9      736.95      760.18     12.41 o
  -1   0   9        1.35        7.02      1.45 o
   0   0   9      774.97      800.38     21.94 o
   1   0   9     1148.68     1141.11     17.51 o
   2   0   9       91.74       88.03      3.28 o
   3   0   9      215.59      230.67      5.25 o
   4   0   9      286.27      294.75      9.02 o
   5   0   9       58.36       67.63      9.01 o
  -7   1   9       33.20       31.14      5.31 o
  -6   1   9       12.80        9.61      2.37 o
  -5   1   9      241.27      242.05      6.90 o
  -4   1   9      489.12      494.95      8.43 o
  -3   1   9       48.46       47.77      2.95 o
  -2   1   9      307.02      308.99      6.24 o
  -1   1   9     1062.01     1054.09     15.88 o
   0   1   9      389.96      363.69     10.69 o
   1   1   9       21.37       25.77      2.44 o
   2   1   9      389.55      387.83      7.52 o
   3   1   9      332.12      320.83      6.08 o
   4   1   9       24.35       20.44      3.62 o
  -7   2   9       39.95       37.49      5.88 o
  -6   2   9      125.33      133.24      7.19 o
  -5   2   9       55.79       57.52      4.12 o
  -4   2   9       10.23       11.43      2.05 o
  -3   2   9      326.37      328.22      9.99 o
  -2   2   9      607.84      594.84      8.84 o
  -1   2   9      106.79       98.94      5.74 o
   0   2   9      201.41      216.48     13.02 o
   1   2   9      605.21      598.03     10.82 o
   2   2   9      267.17      253.21      6.67 o
   3   2   9        0.01        0.60      2.16 o
  -6   3   9        8.82        5.23      3.62 o
  -5   3   9       67.45       68.62      4.46 o
  -4   3   9      357.73      353.65     10.07 o
  -3   3   9      173.10      171.64      8.41 o
  -2   3   9       10.46       13.27      2.25 o
  -1   3   9      322.79      321.56      8.05 o
   0   3   9      607.14      576.59     15.85 o
   1   3   9      112.94      106.87      4.81 o
   2   3   9      102.52       98.14      5.75 o
   3   3   9      248.99      239.63     14.78 o
  -6   4   9      124.06      115.91      8.75 o
  -5   4   9      119.40      114.88     13.13 o
  -4   4   9       11.85       15.16      4.35 o
  -3   4   9       97.12       89.82      9.25 o
  -2   4   9      510.59      527.31     13.92 o
  -1   4   9      230.02      222.58      6.95 o
   0   4   9        9.76       16.34      3.60 o
   1   4   9      227.06      223.63     10.67 o
   2   4   9      199.73      187.96     14.00 o
  -4   5   9      211.51      207.37     16.88 o
  -3   5   9      197.42      219.99     12.19 o
  -2   5   9       21.25       15.87      3.88 o
  -1   5   9       88.68       95.32      8.08 o
   0   5   9      224.78      191.89     10.48 o
   2 -11  10       97.60      106.69     11.76 o
  -1 -10  10        1.89        5.53      6.00 o
   0 -10  10      147.07      164.75     10.25 o
   1 -10  10      140.02      149.90     13.84 o
   2 -10  10        2.45        1.77      2.60 o
   3 -10  10       34.88       28.41      8.74 o
   4 -10  10        8.97        2.74      4.86 o
  -3  -9  10       13.77       23.90      5.00 o
  -2  -9  10       48.79       34.07      5.82 o
  -1  -9  10      112.72      127.72      6.40 o
   0  -9  10       26.59       27.83      7.48 o
   1  -9  10        1.09        2.36      1.97 o
   2  -9  10       46.45       37.87      3.41 o
   3  -9  10      112.42      118.49     19.14 o
   4  -9  10       17.43       19.93      6.87 o
  -4  -8  10        0.54       -1.91      3.23 o
  -3  -8  10       53.52       46.01     11.37 o
  -2  -8  10      139.33      127.61      8.92 o
  -1  -8  10       47.16       60.18      4.54 o
   0  -8  10      121.20      104.74      4.86 o
   1  -8  10      224.55      231.42      6.66 o
   2  -8  10       26.63       30.90      3.47 o
   3  -8  10        0.65       -0.15      1.75 o
   4  -8  10       27.10       30.16      3.75 o
   5  -8  10       64.29       76.79      9.02 o
  -4  -7  10      107.50       96.87      7.63 o
  -3  -7  10      131.81      135.67      7.06 o
  -2  -7  10       33.78       24.36      2.66 o
  -1  -7  10      208.48      189.24      6.91 o
   0  -7  10      114.13      131.56      4.59 o
   1  -7  10       52.10       59.83      3.73 o
   2  -7  10       17.49       15.68      2.44 o
   3  -7  10      169.86      172.66      5.51 o
   4  -7  10       88.18       93.68      4.73 o
   5  -7  10        0.81        0.22      2.61 o
  -5  -6  10       60.04       65.52      6.63 o
  -4  -6  10       31.00       33.29      3.69 o
  -3  -6  10       14.64        9.63      2.04 o
  -2  -6  10      337.20      331.64      7.27 o
  -1  -6  10      356.87      379.27      7.77 o
   0  -6  10        9.21        7.49      1.75 o
   1  -6  10      342.98      343.20      9.15 o
   2  -6  10      265.01      278.18      8.58 o
   3  -6  10       28.06       33.93      2.91 o
   4  -6  10       28.26       23.84      2.71 o
   5  -6  10       60.60       63.31      5.67 o
  -5  -5  10        2.77        4.89      3.31 o
  -4  -5  10      225.38      211.88      7.21 o
  -3  -5  10      306.96      318.09      7.12 o
  -2  -5  10        4.12        9.35      1.84 o
  -1  -5  10      119.20      102.96      3.68 o
   0  -5  10      326.88      331.29      6.94 o
   1  -5  10      242.19      263.91      6.67 o
   2  -5  10        1.39        2.12      1.59 o
   3  -5  10      119.79      117.53      4.43 o
   4  -5  10      156.09      164.27      5.60 o
   5  -5  10       35.68       34.71      4.72 o
  -6  -4  10       38.33       33.92      5.46 o
  -5  -4  10      101.16       95.01      5.76 o
  -4  -4  10       48.20       54.65      3.76 o
  -3  -4  10        0.00       -1.36      1.36 o
  -2  -4  10      197.89      191.57      5.44 o
  -1  -4  10      533.37      576.95      8.42 o
   0  -4  10      102.29      104.46      4.04 o
   1  -4  10      104.43      111.54      4.42 o
   2  -4  10      285.68      293.56      6.94 o
   3  -4  10      188.31      184.75      6.14 o
   4  -4  10       15.26       13.33      2.04 o
   5  -4  10       58.37       68.96      5.22 o
  -6  -3  10       27.49       29.28      5.07 o
  -5  -3  10       69.90       67.87      4.16 o
  -4  -3  10       15.69       13.74      2.20 o
  -3  -3  10      596.05      583.72     11.81 o
  -2  -3  10      348.13      358.69      7.33 o
  -1  -3  10       37.63       36.72      2.47 o
   0  -3  10      263.04      259.72      6.07 o
   1  -3  10      418.59      410.35      8.86 o
   2  -3  10      203.95      201.90      5.32 o
   3  -3  10       42.10       46.31      2.94 o
   4  -3  10      203.68      201.93      6.04 o
   5  -3  10       65.24       65.03      6.54 o
  -6  -2  10       11.90       11.14      7.45 o
  -5  -2  10      106.09       94.69      4.71 o
  -4  -2  10      324.93      310.41      8.16 o
  -3  -2  10       79.13       81.41      3.57 o
  -2  -2  10       63.15       60.91      4.25 o
  -1  -2  10      816.94      819.09     15.54 o
   0  -2  10      563.62      567.07      9.42 o
   1  -2  10       15.85       19.45      2.21 o
   2  -2  10      237.89      234.87      5.75 o
   3  -2  10      220.37      223.15      7.00 o
   4  -2  10       75.77       81.23      4.69 o
   5  -2  10        5.82        4.49      3.83 o
  -6  -1  10       28.39       28.99      4.99 o
  -5  -1  10      101.51      112.02      5.85 o
  -4  -1  10       35.57       35.64      2.99 o
  -3  -1  10      290.02      291.75      6.81 o
  -2  -1  10      690.87      695.99     11.39 o
  -1  -1  10      129.61      125.47      4.39 o
   0  -1  10       45.40       49.34      3.11 o
   1  -1  10      559.61      562.48     18.27 o
   2  -1  10      464.85      442.21     13.99 o
   3  -1  10        4.32        2.86      1.54 o
   4  -1  10      123.76      117.68      5.18 o
  -6   0  10       61.08       49.42      6.17 o
  -5   0  10        9.78       10.87      2.48 o
  -4   0  10      242.66      232.25      6.25 o
  -3   0  10      407.96      382.95     18.39 o
  -2   0  10       53.11       58.56      3.08 o
  -1   0  10      472.54      466.61      8.75 o
   0   0  10      938.59      943.91     23.46 o
   1   0  10      167.78      167.99      5.12 o
   2   0  10       94.77       98.67      5.99 o
   3   0  10      351.72      369.32      9.42 o
   4   0  10       73.96       67.73      5.63 o
  -6   1  10       54.52       51.30      6.41 o
  -5   1  10      230.96      227.36      7.95 o
  -4   1  10       82.01       80.06      6.94 o
  -3   1  10      105.69      106.47      8.50 o
  -2   1  10      496.87      503.22      9.40 o
  -1   1  10      425.55      405.69     10.55 o
   0   1  10        6.02        5.72      1.93 o
   1   1  10      322.06      334.25      7.40 o
   2   1  10      317.24      299.47     11.61 o
   3   1  10       40.48       37.17      5.60 o
  -6   2  10       43.99       50.08      6.50 o
  -5   2  10        0.81       -1.53      3.21 o
  -4   2  10      107.98      114.10      7.10 o
  -3   2  10      392.02      405.46     16.90 o
  -2   2  10      155.84      153.64      5.30 o
  -1   2  10       60.89       71.12      4.88 o
   0   2  10      436.84      419.03      9.35 o
   1   2  10      293.42      297.88     16.13 o
   2   2  10       15.14       18.06      3.66 o
  -4   3  10      171.38      155.57     10.11 o
  -3   3  10       16.04       15.60      3.80 o
  -2   3  10      202.63      197.42      6.75 o
  -1   3  10      459.77      449.66     14.07 o
   0   3  10      152.19      158.76      9.24 o
   1   3  10       13.76       10.38      6.03 o
  -2   4  10      217.69      215.90     11.57 o
  -1   4  10       20.61       22.53      5.11 o
   0   4  10      104.40      103.73      8.53 o
   2 -10  11        1.57        2.16      3.37 o
  -1  -9  11       38.51       31.52      6.12 o
   0  -9  11       28.68       35.80      5.94 o
   1  -9  11       18.60       14.19      3.71 o
   2  -9  11      126.19      127.69      8.63 o
   3  -9  11       54.94       54.39     11.75 o
  -2  -8  11       40.56       41.82     11.64 o
  -1  -8  11        0.07        2.20      2.40 o
   0  -8  11      128.65      127.72      5.59 o
   1  -8  11      208.12      229.63      6.98 o
   2  -8  11        0.14        3.45      2.58 o
   3  -8  11       64.34       60.71      7.58 o
   4  -8  11       19.62       14.97      5.81 o
  -4  -7  11       14.34        8.08      3.97 o
  -3  -7  11        5.12        7.76      3.83 o
  -2  -7  11       27.78       25.27      5.47 o
  -1  -7  11      183.70      179.94      7.07 o
   0  -7  11       48.82       65.91      3.85 o
   1  -7  11        3.94        1.69      1.96 o
   2  -7  11       62.22       65.76      4.64 o
   3  -7  11      139.99      143.40      8.24 o
   4  -7  11       18.83       20.64      4.34 o
  -4  -6  11        1.50       -0.06      2.53 o
  -3  -6  11      125.66      116.51      5.38 o
  -2  -6  11      131.61      144.44      6.51 o
  -1  -6  11       11.31       14.30      2.96 o
   0  -6  11       86.89       85.98      4.67 o
   1  -6  11      269.38      267.93      7.23 o
   2  -6  11       77.18       81.28      4.34 o
   3  -6  11        6.85        3.06      2.32 o
   4  -6  11       65.21       63.33      6.11 o
  -5  -5  11       37.24       41.19      5.96 o
  -4  -5  11       78.46       76.13      7.01 o
  -3  -5  11       39.92       43.86      4.07 o
  -2  -5  11       12.65       11.53      2.77 o
  -1  -5  11      180.40      177.44      5.49 o
   0  -5  11      232.05      243.11      6.87 o
   1  -5  11       38.64       34.64      3.22 o
   2  -5  11       81.61       82.11      4.29 o
   3  -5  11      209.67      213.65      8.23 o
   4  -5  11       37.57       40.36      4.13 o
  -5  -4  11       21.93       18.52      4.48 o
  -4  -4  11        3.92        5.25      2.14 o
  -3  -4  11       20.76       16.29      3.58 o
  -2  -4  11      227.96      228.17      8.26 o
  -1  -4  11      262.42      264.81      6.60 o
   0  -4  11        2.39        4.74      1.92 o
   1  -4  11      378.45      367.99      8.42 o
   2  -4  11      252.57      235.97      6.60 o
   3  -4  11        1.42       -0.10      1.71 o
   4  -4  11       19.55       16.53      5.49 o
  -5  -3  11        7.16        5.10      3.56 o
  -4  -3  11       79.59       85.60      4.41 o
  -3  -3  11      154.44      161.19      6.74 o
  -2  -3  11       63.25       64.15      4.66 o
  -1  -3  11      117.62      115.13      4.53 o
   0  -3  11      487.43      485.78      9.90 o
   1  -3  11      139.83      135.74      4.71 o
   2  -3  11        0.47        2.04      1.90 o
   3  -3  11      115.31       93.86      5.62 o
   4  -3  11      166.98      177.27     12.26 o
  -5  -2  11       82.16       92.71      6.46 o
  -4  -2  11      105.76      102.10      5.60 o
  -3  -2  11       20.89       27.89      3.63 o
  -2  -2  11      320.41      318.56      7.44 o
  -1  -2  11      234.04      238.32      6.43 o
   0  -2  11       59.82       58.01      3.82 o
   1  -2  11       81.63       83.07      4.63 o
   2  -2  11      355.53      365.53      7.71 o
   3  -2  11       87.97       87.20      4.87 o
  -5  -1  11        1.21        2.85      2.66 o
  -4  -1  11       78.19       69.72     11.28 o
  -3  -1  11      198.70      195.12     10.52 o
  -2  -1  11      214.74      203.63      9.90 o
  -1  -1  11        4.35        3.86      2.03 o
   0  -1  11      359.27      363.19      8.55 o
   1  -1  11      315.81      301.11      7.11 o
   2  -1  11       36.91       42.09      3.85 o
   3  -1  11       50.07       46.02      5.54 o
  -5   0  11       61.34       73.01      9.11 o
  -4   0  11      277.21      270.13     10.28 o
  -3   0  11       56.72       50.01      7.54 o
  -2   0  11      193.65      202.68      8.72 o
  -1   0  11      621.27      624.05     11.91 o
   0   0  11      152.58      150.54      5.64 o
   1   0  11       57.50       62.40      4.52 o
   2   0  11      117.64      124.03      7.10 o
  -4   1  11       11.59       12.29      9.19 o
  -3   1  11      368.91      389.48     17.02 o
  -2   1  11      239.22      235.47      7.37 o
  -1   1  11        0.44        2.41      2.34 o
   0   1  11       41.50       39.53      4.66 o
   1   1  11      134.70      109.31      6.82 o
   2   1  11      211.83      222.22     11.67 o
  -3   2  11       55.71       61.84      7.53 o
  -2   2  11        1.95        5.65      3.74 o
  -1   2  11      127.94      118.17     12.92 o
   0   2  11      413.23      438.18     20.61 o
   1   2  11       91.13       92.42     10.81 o
  -2   3  11      346.74      362.61     20.59 o
  -1   3  11      236.84      237.87     15.61 o
   1  -9  12       34.74       37.09      7.06 o
   1  -8  12       19.82       19.70      6.35 o
   2  -8  12        0.20        0.05      4.25 o
  -2  -7  12       17.23       24.56      8.36 o
  -1  -7  12       68.83       69.17      7.50 o
   0  -7  12       31.92       42.62      5.01 o
   1  -7  12       94.84       77.23      9.50 o
   2  -7  12      145.78      144.02     10.58 o
   3  -7  12       10.05       10.56      5.45 o
  -2  -6  12       57.23       58.01      9.14 o
  -1  -6  12       46.60       41.54      9.56 o
   0  -6  12      164.03      170.12      7.02 o
   1  -6  12       68.94       79.16      5.94 o
   2  -6  12        2.28        7.55      3.60 o
   3  -6  12       32.54       22.65      6.54 o
  -3  -5  12        2.16        0.00      3.45 o
  -2  -5  12      100.45      112.73      6.34 o
  -1  -5  12      119.78      126.46      5.59 o
   0  -5  12       24.97       19.63      2.93 o
   1  -5  12        9.41        9.92      3.20 o
   2  -5  12       81.12       76.73     14.11 o
   3  -5  12       79.90       61.75      8.88 o
  -3  -4  12      169.63      184.69     10.87 o
  -2  -4  12       79.12       90.04      6.54 o
  -1  -4  12        2.91        5.88      2.14 o
   0  -4  12       63.06       58.59      4.13 o
   1  -4  12      103.69       86.58      6.08 o
   2  -4  12      108.50      125.18      8.42 o
   3  -4  12        1.43        2.79      4.13 o
  -4  -3  12       85.21       80.88     11.55 o
  -3  -3  12       16.19       17.25      5.87 o
  -2  -3  12       11.19       10.46      3.31 o
  -1  -3  12      124.43      113.56      7.45 o
   0  -3  12      294.61      313.61     18.00 o
   1  -3  12       28.49       33.89     13.83 o
   2  -3  12      153.19      162.07      7.82 o
  -3  -2  12       52.72       43.71      4.51 o
  -2  -2  12      325.99      344.37     17.63 o
  -1  -2  12       73.25       75.16      5.15 o
   0  -2  12       57.96       67.11      5.67 o
   1  -2  12      140.46      139.76     11.22 o
   2  -2  12      144.35      144.89      9.54 o
  -3  -1  12       58.74       45.81     10.01 o
  -2  -1  12        1.47       -2.07      3.42 o
  -1  -1  12       30.43       29.39      4.30 o
   0  -1  12      291.61      290.78     12.33 o
   1  -1  12      166.00      160.91      9.31 o
  -1   0  12      162.24      163.63      9.61 o
   0   0  12       16.74       18.73      4.70 o
   1   0  12       66.19       70.86      9.96 o
  -1   1  12        0.21        3.87      3.43 o
   0  -6  13      174.77      175.77     10.30 o
   1  -6  13       10.85       22.08      7.44 o
   0  -5  13        0.23        2.78      3.74 o
   1  -5  13       72.72       62.27      6.99 o
   0  -4  13      175.78      191.14     18.94 o
   1  -4  13      178.39      181.11     11.72 o
  -1  -3  13      270.60      310.73     18.61 o
   0  -3  13       20.65       23.57      5.25 o
  -1  -2  13        4.05        0.83      3.36 o
 
